# Supplementary material for: LURAP1L-AS1 long noncoding RNA promotes breast cancer progression and associates with poor prognosis
Source: Noncoding RNA Res. 2025 Jan 19;12:1–9. doi: 10.1016/j.ncrna.2025.01.006 (PMC11847224; doi:10.1016/j.ncrna.2025.01.006)
Supplement: Multimedia component 2 [file mmc2.xlsx]

## Sheet: Sheet0
Table S1. Canonical pathway enrichment in LURAP1L-AS1 knockdown cells employing ingenuity pathway analysis
Ingenuity Canonical Pathways	-log(p-value)	Ratio	z-score	Molecules
Mitochondrial Dysfunction	11.3	0.363	6.573	ARG2,ATF2,ATP1B1,ATP1B3,ATP5F1A,ATP5F1B,ATP5F1C,ATP5MC1,ATP5MC3,ATP5ME,ATP5MF,ATP5MG,ATP5PB,ATP5PD,ATP5PF,ATP5PO,C9orf72,CALM1 (includes others),CAPN7,CASP3,COX11,COX5A,COX5B,COX6A1,COX6C,COX7A2,COX7A2L,COX7B,COX7C,COX8A,CREB1,CREB3L2,CREB5,CYB5A,CYB5B,CYCS,DLAT,DLD,DNM1L,GPD2,GPX8,ITPR2,MAOA,MAP2K4,MAPK8,MAPK9,MCU,MDM2,MFN1,MGST1,MGST2,MT-ATP6,MT-CO1,MT-CO2,MT-CO3,MT-CYB,MT-ND1,MT-ND2,MT-ND3,MT-…
Granzyme A Signaling	6.87	0.479	4.459	ANP32A,APEX1,CASP1,F2R,H1-0,H1-2,H1-4,HMGB2,MT-ND1,MT-ND2,MT-ND3,MT-ND4,MT-ND4L,MT-ND5,MT-ND6,NDUFA12,NDUFA4,NDUFA5,NDUFA6,NDUFA7,NDUFA8,NDUFA9,NDUFAB1,NDUFAF1,NDUFB3,NDUFB4,NDUFB5,NDUFB6,NDUFB8,NDUFS4,NDUFV2,NME1,SET,XRCC6
Coronavirus Pathogenesis Pathway	7.18	0.366	4.454	ADAM9,ATP6V1A,CASP1,CASP3,CASP8,CCNE1,CCNE2,CDK2,CHUK,CXCL8,E2F3,E2F5,E2F6,E2F8,EEF1A1,EIF2A,EIF2AK3,EIF4E,HDAC1,HDAC2,HIF1A,IFNAR1,MAP2K4,MAPK1,MAPK14,MAPK8,MAPK9,NFKB1,NPM1,NUP98,PA2G4,RB1,RBL1,RIGI,RPS10,RPS11,RPS12,RPS13,RPS14,RPS15,RPS15A,RPS16,RPS17,RPS18,RPS19,RPS2,RPS20,RPS21,RPS23,RPS24,RPS25,RPS26,RPS27,RPS27A,RPS27L,RPS29,RPS3,RPS3A,RPS4X,RPS5,RPS6,RPS7,RPS8,RPSA,SMAD4,STAT1,TBK1,TGFBR…
Sumoylation Pathway	8.72	0.465	1.947	ARHGDIB,CDC42,CTBP2,ETS1,FNBP1,HDAC1,HDAC2,KDM1A,MAP2K4,MAPK8,MAPK9,MDM2,NFKB1,NR3C1,PCNA,PIAS1,RAC1,RAN,RANBP2,RCC1,RCOR1,RFC1,RFC3,RFC4,RFC5,RHOA,RHOJ,RHOQ,RHOT1,RHOU,RND3,RPA1,SENP1,SENP2,SENP6,SENP7,SERBP1,SIRT1,SMAD4,SP1,SP3,SUMO1,SUMO2,SUMO3,TDG,UBA2,ZEB1
Cell Cycle: G2/M DNA Damage Checkpoint Regulation	8.1	0.569	1.8	ATM,ATR,AURKA,BORA,BRCA1,BTRC,CCNB1,CCNB2,CDK1,CDK7,CHEK1,CKS1B,CKS2,CUL1,KAT2B,MDM2,PLK1,PPM1D,PRKDC,RBX1,SKP1,SKP2,TOP2A,TOP2B,TRIP12,YWHAB,YWHAE,YWHAQ,YWHAZ
Transcriptional Regulation by E2F6	6.88	0.618	1.789	BMI1,BRCA1,CBX3,CBX5,CDC7,CHEK1,E2F6,EED,EPC1,EZH2,PCGF6,PHC3,RBBP4,RBBP7,RBBP8,RNF2,RRM2,RYBP,SUZ12,UXT,YAF2
HIPPO signaling	4.58	0.395	1.528	BTRC,CD44,CUL1,FRMD6,ITCH,LATS1,MOB1A,PPP1CB,PPP1CC,PPP1R12A,PPP2CA,PPP2CB,PPP2R2A,PPP2R3A,PPP2R5A,PPP2R5C,PPP2R5E,RBX1,SAV1,SKP1,SKP2,SMAD1,SMAD2,SMAD4,SMAD5,STK3,STK4,TEAD1,WWTR1,YAP1,YWHAB,YWHAE,YWHAQ,YWHAZ
Inhibition of ARE-Mediated mRNA Degradation Pathway	11.4	0.441	1.021	AKT3,CNOT1,CNOT10,CNOT2,CNOT4,CNOT6,CNOT7,CNOT9,DCP1A,DDX6,DIS3,DIS3L,EXOSC1,EXOSC2,EXOSC3,EXOSC8,EXOSC9,MAP3K7,MAPK1,MAPK14,MAPK6,PAPOLA,PAPOLG,PARN,PPP2CA,PPP2CB,PPP2R2A,PPP2R3A,PPP2R5A,PPP2R5C,PPP2R5E,PRKACB,PRKAG1,PRKAG2,PRKAR1A,PRKAR2A,PSMA1,PSMA2,PSMA3,PSMA4,PSMA5,PSMA6,PSMB1,PSMB2,PSMB3,PSMB4,PSMB5,PSMB7,PSMC1,PSMC2,PSMC6,PSMD1,PSMD10,PSMD11,PSMD12,PSMD14,PSMD5,PSMD6,PSMD7,PSMD8,PSME1,PSME…
Cell Cycle: G1/S Checkpoint Regulation	4.72	0.426	0.853	ATM,ATR,BMI1,BTRC,CCNE1,CCNE2,CDK2,CDK6,CUL1,E2F3,E2F5,E2F6,E2F8,GNL3,HDAC1,HDAC2,MDM2,NRG1,PA2G4,PAK1IP1,RB1,RBL1,RBX1,RPL11,RPL5,SKP1,SKP2,SMAD4,TGFB2
ATM Signaling	8.53	0.465	0	ATF1,ATF2,ATM,ATR,BLM,BRCA1,CBX1,CBX3,CBX5,CCNB1,CCNB2,CDK1,CDK2,CHEK1,CREB1,CREB3L2,CREB5,H4C11,MAP2K4,MAPK14,MAPK8,MAPK9,MDM2,MRE11,NBN,PPM1D,PPP1CC,PPP2CA,PPP2CB,PPP2R2A,PPP2R3A,PPP2R5A,PPP2R5C,PPP2R5E,RAD17,RBBP8,RNF8,SMC2,SMC3,TDP1,TLK1,TLK2,TOPBP1,USP7,ZEB1,ZNF420
Sirtuin Signaling Pathway	11.2	0.375	-0.585	ADAM10,APEX1,ARG2,ATG12,ATG2B,ATG3,ATG4A,ATG4C,ATG5,ATP5F1A,ATP5F1B,ATP5F1C,ATP5MC1,ATP5PB,ATP5PF,BPGM,CLOCK,CXCL8,DUSP6,GABPA,GABPB1,GLS,GLUD1,GOT2,H1-0,H1-2,H1-4,H3-3A/H3-3B,H3C3,H4C11,HIF1A,LDHA,LDHB,MAP1LC3B,MAPK1,MAPK6,MT-ATP6,MT-CYB,MT-ND1,MT-ND2,MT-ND3,MT-ND4,MT-ND4L,MT-ND5,MT-ND6,NAMPT,NBN,NDUFA12,NDUFA4,NDUFA5,NDUFA6,NDUFA7,NDUFA8,NDUFA9,NDUFAB1,NDUFAF1,NDUFB3,NDUFB4,NDUFB5,NDUFB6,NDUFB8…
BAG2 Signaling Pathway	8.86	0.5	-0.728	ANXA2,BAG2,CASP3,HSP90AA1,HSPA14,HSPA4,HSPA8,HSPA9,MAPK1,MAPK14,MDM2,NFKB1,PSMA1,PSMA2,PSMA3,PSMA4,PSMA5,PSMA6,PSMB1,PSMB2,PSMB3,PSMB4,PSMB5,PSMB7,PSMC1,PSMC2,PSMC6,PSMD1,PSMD10,PSMD11,PSMD12,PSMD14,PSMD5,PSMD6,PSMD7,PSMD8,PSME1,PSME3,PSME4,SP1,UBE2D1
Cyclins and Cell Cycle Regulation	4.7	0.4	-0.816	ATM,ATR,BTRC,CCNA2,CCNB1,CCNB2,CCNE1,CCNE2,CCNH,CDK1,CDK2,CDK6,CDK7,CUL1,E2F3,E2F5,E2F6,E2F8,HDAC1,HDAC2,PA2G4,PPP2CA,PPP2CB,PPP2R2A,PPP2R3A,PPP2R5A,PPP2R5C,PPP2R5E,RB1,RBL1,RBX1,SKP1,SKP2,TGFB2
Hereditary Breast Cancer Signaling	5.33	0.368	-0.849	AKT3,ATM,ATR,BARD1,BLM,BRCA1,BRCA2,CCNB1,CDK1,CDK6,CHEK1,FANCB,FANCL,FANCM,HDAC2,KRAS,MRE11,MSH2,MSH6,NBN,NPM1,NRAS,PDGFC,PIK3C2A,PIK3CA,PIK3CB,POLR2B,POLR2C,POLR2I,POLR2K,PTEN,RAD51C,RALA,RAP1A,RAP1B,RAP2A,RAP2B,RB1,RFC1,RFC3,RFC4,RFC5,RPA1,RPS27A,RRAS2,TGFA,TGFB2,UBA52,UBB,XRCC2
Huntington's Disease Signaling	7.87	0.344	-0.87	AKT3,ATF2,ATP5F1A,ATP5F1B,ATP5F1C,ATP5MC1,ATP5PB,ATP5PF,BDNF,CAPN7,CASP1,CASP3,CASP4,CASP8,CLTC,CREB1,CREB3L2,CREB5,CYCS,DNM1L,GLS,GNAQ,GNB4,GNG10,GNG12,GNG5,HDAC1,HDAC2,HSPA14,HSPA4,HSPA8,HSPA9,IFT57,MAP2K4,MAPK1,MAPK8,MAPK9,NAPG,NSF,PIK3C2A,PIK3CA,PIK3CB,POLR2B,POLR2C,POLR2I,POLR2K,PRKCH,PRKCI,PRKD3,PSMA1,PSMA2,PSMA3,PSMA4,PSMA5,PSMA6,PSMB1,PSMB2,PSMB3,PSMB4,PSMB5,PSMB7,PSMC1,PSMC2,PSMC6,PSMD1,…
Role of CHK Proteins in Cell Cycle Checkpoint Control	7.74	0.534	-1.279	ATM,ATMIN,ATR,BRCA1,CDK1,CDK2,CHEK1,E2F3,E2F5,E2F6,E2F8,MRE11,NBN,PCNA,PLK1,PPP2CA,PPP2CB,PPP2R2A,PPP2R3A,PPP2R5A,PPP2R5C,PPP2R5E,RAD1,RAD17,RFC1,RFC3,RFC4,RFC5,RPA1,TLK1,TLK2
Epithelial Adherens Junction Signaling	7.34	0.389	-1.291	ACTR2,ACTR3,ACVR2A,AKT3,ARPC2,ARPC3,ARPC5,BMPR2,CDC42,CDH2,CFL2,CRK,ECT2,FER,FRMD6,IQGAP1,KIF20A,KIF23,KRAS,LATS1,MET,MYL12A,MYL12B,NANOS1,NECTIN3,NRAS,PAK2,PPP2CA,PPP2CB,PPP2R2A,PPP2R3A,PPP2R5A,PPP2R5C,PPP2R5E,PRKAA1,PRKAA2,PRKAG1,PRKAG2,PTEN,RAC1,RACGAP1,RALA,RAP1A,RAP1B,RAP2A,RAP2B,RHOA,ROCK1,ROCK2,RRAS2,SNAI2,STK3,STK4,TGFB2,TGFBR1,YAP1,YWHAB,YWHAE,YWHAQ,YWHAZ,ZBTB33
Kinetochore Metaphase Signaling Pathway	17.9	0.589	-1.511	ANAPC1,ANAPC10,ANAPC13,ANAPC4,ANAPC5,ANAPC7,ARPP19,BOD1,BUB1,BUB1B,BUB3,CCNB1,CDC16,CDC20,CDC23,CDC26,CDC27,CDCA8,CDK1,CENPA,CENPC,CENPE,CENPK,CENPL,CENPN,CENPQ,CENPU,CENPW,H2AC20,H2AC21,H2AZ1,H2AZ2,KIF2C,KNL1,KNTC1,MAD2L1,MASTL,MIS12,NDC80,NEK2,NSL1,NUF2,PLK1,PPP1CB,PPP1CC,PPP1R12A,PPP2R5A,PPP2R5C,PPP2R5E,PTTG1,RAD21,SKA1,SKA2,SKA3,SMC3,SPC25,SPDL1,STAG1,STAG2,TTK,ZW10,ZWILCH,ZWINT
Role of BRCA1 in DNA Damage Response	8.66	0.5	-1.706	ABRAXAS1,ARID2,ATF1,ATM,ATR,BARD1,BLM,BRCA1,BRCA2,BRCC3,BRD7,BRIP1,CHEK1,E2F3,E2F5,E2F6,E2F8,FANCB,FANCL,FANCM,HLTF,MRE11,MSH2,MSH6,NBN,PBRM1,PHF10,PLK1,RB1,RBBP8,RBL1,RFC1,RFC3,RFC4,RFC5,RPA1,SMARCA2,SMARCE1,STAT1,TOPBP1
Hypoxia Signaling in the Cardiovascular System	8.06	0.5	-1.897	ATF2,ATM,BIRC6,COPS5,CREB1,CREB3L2,CREB5,HIF1A,HSP90AA1,HSP90AB1,HSP90B1,LDHA,MDM2,NQO1,PTEN,SUMO1,UBE2A,UBE2B,UBE2C,UBE2D1,UBE2D2,UBE2D3,UBE2D4,UBE2E1,UBE2E3,UBE2G1,UBE2J1,UBE2K,UBE2L3,UBE2M,UBE2N,UBE2Q2,UBE2T,UBE2V1,UBE2V2,UBE2W,UBE2Z
Ferroptosis Signaling Pathway	8.16	0.425	-2.38	ACACA,ACSL4,ARF4,ARF6,CTH,CYBB,EIF2A,EIF2AK3,EMP1,FDFT1,G3BP1,GCLC,H2AC20,H2AC21,H2AZ1,H2AZ2,H2BC1,H2BC12,H2BC15,H2BC17,H2BC5,HMGCR,IREB2,KRAS,MAP2K1,MAPK1,NCOA4,NFE2L2,NRAS,PEBP1,PRKAA1,PRKAA2,PRKAG1,PRKAG2,RALA,RAP1A,RAP1B,RAP2A,RAP2B,RB1,RBL1,RRAS2,SAT1,SLC1A5,SLC38A1,SLC39A8,SLC7A11,SP1,TFRC,TXNRD1,USP7,VDAC2,WWTR1,YAP1
FAT10 Signaling Pathway	7.78	0.545	-2.449	MAP1LC3B,PSMA1,PSMA2,PSMA3,PSMA4,PSMA5,PSMA6,PSMB1,PSMB2,PSMB3,PSMB4,PSMB5,PSMB7,PSMC1,PSMC2,PSMC6,PSMD1,PSMD10,PSMD11,PSMD12,PSMD14,PSMD5,PSMD6,PSMD7,PSMD8,PSME1,PSME3,PSME4,UBA6,UBE2Z
Telomere Extension by Telomerase	4.89	0.733	-2.714	HNRNPA1,HNRNPA2B1,MRE11,NBN,PINX1,POT1,TERF1,TERF2IP,TNKS2,XRCC5,XRCC6
Protein Kinase A Signaling	4.83	0.289	-2.714	ACP1,ADD3,AKAP10,AKAP11,ANAPC1,ANAPC10,ANAPC13,ANAPC4,ANAPC5,ANAPC7,APEX1,ATF1,ATF2,CALM1 (includes others),CDC14B,CDC16,CDC23,CDC26,CDC27,CDKN3,CHUK,CNGA1,CREB1,CREB3L2,CREB5,CREM,DUSP1,DUSP11,DUSP12,DUSP6,ENPP1,GNA13,GNAI1,GNAI3,GNAQ,GNB4,GNG10,GNG12,GNG5,GUCY1B1,H1-0,H1-2,H1-4,H3-3A/H3-3B,H3C3,ITPR2,KDELR2,KDELR3,MAP2K1,MAP3K1,MAPK1,MYL12A,MYL12B,NAPEPLD,NFAT5,NFATC3,NFKB1,PALM2AKAP2,PDE12,PDE…
Regulation of eIF4 and p70S6K Signaling	14.2	0.458	-2.746	AKT3,EIF1,EIF1AX,EIF2A,EIF2B1,EIF2B3,EIF2S1,EIF2S2,EIF2S3,EIF3A,EIF3E,EIF3F,EIF3H,EIF3J,EIF3L,EIF3M,EIF4A1,EIF4A2,EIF4E,EIF4G2,EIF4G3,ITGA2,ITGA6,ITGAE,ITGB1,KRAS,MAP2K1,MAPK1,MAPK14,NRAS,PABPC1,PAIP1,PAIP2,PIK3C2A,PIK3CA,PIK3CB,PPP2CA,PPP2CB,PPP2R2A,PPP2R3A,PPP2R5A,PPP2R5C,PPP2R5E,RALA,RAP1A,RAP1B,RAP2A,RAP2B,RPS10,RPS11,RPS12,RPS13,RPS14,RPS15,RPS15A,RPS16,RPS17,RPS18,RPS19,RPS2,RPS20,RPS21,RPS…
HER-2 Signaling in Breast Cancer	9.86	0.386	-3.2	AHCTF1,AKT1S1,AKT3,AREG,ARF4,ARF6,CASP3,CCNE1,CCNE2,CDC42,CHUK,COPS6,COX11,COX5A,COX5B,COX6A1,COX6C,COX7A2,COX7A2L,COX7B,COX7C,COX8A,CYB5A,ELF1,ELF2,ELK3,ETS1,HBEGF,ITGB1,KRAS,LYN,MAP2K1,MAPK1,MDM2,MT-CO1,MT-CO2,MT-CO3,NDC1,NFKB1,NRAS,NRG1,NUP107,NUP133,NUP153,NUP155,NUP160,NUP205,NUP35,NUP37,NUP42,NUP43,NUP50,NUP54,NUP58,NUP88,NUP98,PARD6B,PDK1,PIK3C2A,PIK3CA,PIK3CB,PRKCH,PRKCI,PRKD3,PTEN,RALA,R…
UFMylation Signaling Pathway	4.64	0.435	-3.272	AKT3,ASCC1,ATM,EIF4A1,EIF4A2,EIF4E,EIF4G2,EIF4G3,H3-3A/H3-3B,H3C3,H4C11,MDM2,MRE11,NBN,NCOA1,NFKB1,PABPC1,PAIP1,PDK1,RPL26,SLC7A11,TLR4,UBA5,UFL1,UFM1,UFSP2,XBP1
Telomerase Signaling	4.42	0.371	-3.286	AKT3,DKC1,ELF1,ELF2,ELK3,ETS1,HDAC1,HDAC2,HSP90AA1,HSP90AB1,HSP90B1,KRAS,MAP2K1,MAPK1,NRAS,PIK3C2A,PIK3CA,PIK3CB,POT1,PPP2CA,PPP2CB,PPP2R2A,PPP2R3A,PPP2R5A,PPP2R5C,PPP2R5E,PTGES3,RALA,RAP1A,RAP1B,RAP2A,RAP2B,RB1,RRAS2,SOS1,SOS2,SP1,TERF1,TERF2IP
Mitotic Telophase/Cytokinesis	5.98	0.8	-3.317	KIF20A,KIF23,NIPBL,PDS5A,PDS5B,PLK1,PTGER4,RAD21,SMC3,STAG1,STAG2,WAPL
MAPK6/MAPK4 signaling	7.57	0.457	-3.464	CDC14A,CDC14B,CDC42,CDC42EP3,CDK1,MAPK6,NCOA3,PAK2,PRKACB,PSMA1,PSMA2,PSMA3,PSMA4,PSMA5,PSMA6,PSMB1,PSMB2,PSMB3,PSMB4,PSMB5,PSMB7,PSMC1,PSMC2,PSMC6,PSMD1,PSMD10,PSMD11,PSMD12,PSMD14,PSMD5,PSMD6,PSMD7,PSMD8,PSME1,PSME3,PSME4,RAC1,RPS27A,SEPTIN7,UBA52,UBB,XPO1
RAN Signaling	6.05	0.765	-3.606	CSE1L,IPO5,KPNA1,KPNA2,KPNA3,KPNA4,KPNA5,KPNA6,RAN,RANBP2,RCC1,TNPO1,XPO1
mTOR Signaling	13.6	0.434	-3.833	AKT1S1,AKT3,CDC42,EIF3A,EIF3E,EIF3F,EIF3H,EIF3J,EIF3L,EIF3M,EIF4A1,EIF4A2,EIF4B,EIF4E,EIF4G2,EIF4G3,FNBP1,HIF1A,KRAS,MAPK1,NAPEPLD,NRAS,PDGFC,PIK3C2A,PIK3CA,PIK3CB,PPP2CA,PPP2CB,PPP2R2A,PPP2R3A,PPP2R5A,PPP2R5C,PPP2R5E,PRKAA1,PRKAA2,PRKAG1,PRKAG2,PRKCH,PRKCI,PRKD3,RAC1,RALA,RAP1A,RAP1B,RAP2A,RAP2B,RHEB,RHOA,RHOJ,RHOQ,RHOT1,RHOU,RICTOR,RND3,RPS10,RPS11,RPS12,RPS13,RPS14,RPS15,RPS15A,RPS16,RPS17,RPS…
Mitotic Roles of Polo-Like Kinase	10.4	0.578	-3.838	ANAPC1,ANAPC10,ANAPC13,ANAPC4,ANAPC5,ANAPC7,CCNB1,CCNB2,CDC16,CDC20,CDC23,CDC26,CDC27,CDC7,CDK1,FBXO5,HSP90AA1,HSP90AB1,HSP90B1,KIF11,KIF23,PLK1,PLK2,PLK4,PPP2CA,PPP2CB,PPP2R2A,PPP2R3A,PPP2R5A,PPP2R5C,PPP2R5E,PRC1,PTTG1,RAD21,SLK,SMC3,STAG2
Transcriptional activity of SMAD2/SMAD3:SMAD4 heterotrimer	4.67	0.469	-3.838	CCNC,CCNK,CCNT1,CCNT2,E2F5,HDAC1,MAPK1,NEDD4L,PPM1A,RBL1,RNF111,RPS27A,SMAD2,SMAD4,SNW1,SP1,STAT1,TRIM33,UBA52,UBB,USP9X,WWTR1,YBX1
Circadian Clock	4.76	0.448	-3.962	ATF2,BTRC,CHD9,CLOCK,CREB1,CREM,CRY1,CUL1,FBXL3,HIF1A,MED1,MEF2C,NCOA1,NFIL3,NR3C1,NRIP1,PPP1CB,PPP1CC,RPS27A,SIRT1,SKP1,TBL1XR1,TGS1,UBA52,UBB,USP46
IGF-1 Signaling	5.65	0.4	-4.004	AKT3,CCN2,CSNK2A1,CSNK2A2,IGFBP1,IGFBP3,IGFBP7,JAK2,KRAS,MAP2K1,MAPK1,MAPK8,NEDD4,NRAS,PIK3C2A,PIK3CA,PIK3CB,PRKACB,PRKAG1,PRKAG2,PRKAR1A,PRKAR2A,PRKCI,PTPN11,RALA,RAP1A,RAP1B,RAP2A,RAP2B,RASA1,RPS6KB1,RRAS2,SOCS2,SOCS4,SOCS5,SOCS6,SOS1,SOS2,YWHAB,YWHAE,YWHAQ,YWHAZ
Mitophagy	4.96	0.567	-4.123	ATG12,ATG5,CSNK2A1,CSNK2A2,FUNDC1,MAP1LC3B,MFN1,MTERF3,RPS27A,TOMM20,TOMM5,TOMM6,TOMM7,TOMM70,UBA52,UBB,VDAC1
Toll Like Receptor 3 (TLR3) Cascade	4.46	0.531	-4.123	BIRC2,CASP8,CHUK,MAP3K7,RPS27A,TAB2,TAB3,TANK,TBK1,TLR3,UBA52,UBB,UBE2D1,UBE2D2,UBE2D3,UBE2N,UBE2V1
Processing of Capped Intronless Pre-mRNA	6.02	0.621	-4.243	CPSF2,CPSF3,CPSF6,CSTF1,CSTF2,CSTF3,LSM10,NCBP1,NCBP2,NUDT21,PAPOLA,PCF11,SLBP,SNRPB,SNRPD3,SNRPE,SNRPF,SNRPG
NER (Nucleotide Excision Repair, Enhanced Pathway)	13.9	0.573	-4.323	CCNH,CDK7,CETN2,COPS2,COPS3,COPS4,COPS5,COPS6,COPS8,CUL4A,DNA2,ERCC4,ERCC8,GTF2H1,GTF2H2,GTF2H3,GTF2H5,HMGN1,LIG4,MNAT1,NEDD8,PCNA,POLA1,POLD3,POLE2,POLE3,POLE4,POLK,POLR2B,POLR2C,POLR2I,POLR2K,PRIM1,PRIM2,RAD23B,RBBP4,RBX1,RFC1,RFC3,RFC4,RFC5,RNF111,RPA1,RPA2,RPA3,TCEA1,TOP2A,TOP2B,UBE2N,USP7,XPA
SIRT1 negatively regulates rRNA expression	6.87	0.655	-4.359	H2AC14,H2AC20,H2AC6,H2AZ2,H2BC1,H2BC11,H2BC12,H2BC13,H2BC14,H2BC15,H2BC17,H2BC21,H2BC3,H2BC5,SIRT1,TAF1A,TAF1B,TAF1D,TBP
MyD88-independent TLR4 cascade	4.65	0.514	-4.359	BIRC2,CASP8,CHUK,MAP3K7,PTPN11,RPS27A,TAB2,TAB3,TANK,TBK1,TICAM2,TLR4,UBA52,UBB,UBE2D1,UBE2D2,UBE2D3,UBE2N,UBE2V1
Assembly of RNA Polymerase II Complex	4.5	0.46	-4.379	CCNH,CDK7,DR1,GTF2A1,GTF2A2,GTF2B,GTF2H1,GTF2H2,GTF2H3,GTF2H5,MNAT1,POLR2B,POLR2C,POLR2I,POLR2K,TAF13,TAF2,TAF4B,TAF5,TAF7,TAF9,TAF9B,TBP
PRC2 methylates histones and DNA	5.82	0.571	-4.472	AEBP2,EED,EZH2,H2AC14,H2AC20,H2AC6,H2AZ2,H2BC1,H2BC11,H2BC12,H2BC13,H2BC14,H2BC15,H2BC17,H2BC21,H2BC3,H2BC5,RBBP4,RBBP7,SUZ12
ERCC6 (CSB) and EHMT2 (G9a) positively regulate rRNA expression	5.31	0.541	-4.472	CBX3,H2AC14,H2AC20,H2AC6,H2AZ2,H2BC1,H2BC11,H2BC12,H2BC13,H2BC14,H2BC15,H2BC17,H2BC21,H2BC3,H2BC5,HDAC1,HDAC2,MTA3,RBBP4,RBBP7
NoRC negatively regulates rRNA expression	5.07	0.526	-4.472	H2AC14,H2AC20,H2AC6,H2AZ2,H2BC1,H2BC11,H2BC12,H2BC13,H2BC14,H2BC15,H2BC17,H2BC21,H2BC3,H2BC5,HDAC1,HDAC2,MBD2,SAP18,SAP30,SMARCA5
Protein ubiquitination	8.32	0.7	-4.583	RPS27A,UBA52,UBA6,UBB,UBE2A,UBE2B,UBE2C,UBE2D1,UBE2D2,UBE2E1,UBE2E3,UBE2G1,UBE2K,UBE2L3,UBE2Q2,UBE2T,UBE2W,UBE2Z,UCHL3,USP7,USP9X
Activation of the pre-replicative complex	7.21	0.636	-4.583	CDC6,CDC7,CDK2,DBF4,GMNN,MCM10,MCM6,MCM8,ORC2,ORC3,ORC4,ORC5,POLA1,POLE2,POLE3,POLE4,PRIM1,PRIM2,RPA1,RPA2,RPA3
MAP kinase activation	5.51	0.538	-4.583	BTRC,CHUK,CUL1,FBXW11,MAP2K1,MAP2K4,MAP2K6,MAP3K7,MAPK14,MAPK8,MAPK9,NFKB1,RIPK2,RPS27A,SKP1,TAB2,TAB3,UBA52,UBB,UBE2N,UBE2V1
Cristae formation	8.88	0.71	-4.69	APOO,APOOL,ATP5F1A,ATP5F1B,ATP5F1C,ATP5MC1,ATP5MC3,ATP5ME,ATP5MF,ATP5MG,ATP5PB,ATP5PD,ATP5PF,ATP5PO,CHCHD3,HSPA9,IMMT,MICOS10,MT-ATP6,MT-ATP8,MTX2,TMEM11
SUMOylation of SUMOylation proteins	8.61	0.676	-4.796	NDC1,NUP107,NUP133,NUP153,NUP155,NUP160,NUP205,NUP35,NUP37,NUP42,NUP43,NUP50,NUP54,NUP58,NUP88,NUP98,RANBP2,SEC13,SEH1L,SUMO1,SUMO2,TOPORS,TPR
SUMOylation of ubiquitinylation proteins	7.24	0.605	-4.796	MDM2,NDC1,NUP107,NUP133,NUP153,NUP155,NUP160,NUP205,NUP35,NUP37,NUP42,NUP43,NUP50,NUP54,NUP58,NUP88,NUP98,PIAS1,RANBP2,SEC13,SEH1L,SUMO1,TPR
Regulation of mRNA stability by proteins that bind AU-rich elements	6.35	0.545	-4.899	ANP32A,DCP1A,DIS3,ELAVL1,EXOSC1,EXOSC2,EXOSC3,EXOSC8,EXOSC9,GPRC5A,HNRNPD,HSPA8,MAPK14,PABPC1,PARN,RPS27A,SET,TNPO1,UBA52,UBB,XPO1,XRN1,YWHAB,YWHAZ
Renal Cell Carcinoma Signaling	5.19	0.423	-4.899	AKT3,CDC42,CRK,CUL2,ELOC,ETS1,FH,GAB1,HIF1A,KRAS,MAP2K1,MAPK1,MET,NRAS,PAK2,PIK3C2A,PIK3CA,PIK3CB,PTPN11,RAC1,RALA,RAP1A,RAP1B,RAP2A,RAP2B,RBX1,RPS27A,RRAS2,SOS1,SOS2,TGFA,UBA52,UBB
Ribonucleotide Reductase Signaling Pathway	5.58	0.353	-4.901	AKT1S1,AKT3,ARID2,ATF2,ATM,ATR,BRD7,BTRC,CASP3,CDK1,CDK2,CDK6,CHEK1,CREB1,CREB3L2,CREB5,CUL1,E2F3,E2F5,E2F6,E2F8,EIF4E,H3-3A/H3-3B,H3C3,HIF1A,HLTF,KRAS,MAP2K4,MAPK1,MAPK14,MAPK8,MAPK9,MET,NFKB1,NFYA,NFYB,NRAS,PARP15,PARP2,PARP4,PARP8,PBRM1,PHF10,PIK3C2A,PIK3CA,PIK3CB,RB1,RBX1,RRM1,RRM2,RRM2B,SETD2,SKP1,SKP2,SMARCA2,SMARCE1,SNAI2,SP1,TNKS2,YBX1
Cell Cycle Control of Chromosomal Replication	5.1	0.464	-5.099	CDC6,CDC7,CDK1,CDK13,CDK14,CDK19,CDK2,CDK6,CDK7,DBF4,DNA2,MCM6,MCM8,ORC2,ORC3,ORC4,ORC5,PCNA,POLA1,PRIM1,PRIM2,RPA1,RPA2,RPA3,TOP2A,TOP2B
B-WICH complex positively regulates rRNA expression	6.48	0.519	-5.196	DDX21,DEK,H2AC14,H2AC20,H2AC6,H2AZ2,H2BC1,H2BC11,H2BC12,H2BC13,H2BC14,H2BC15,H2BC17,H2BC21,H2BC3,H2BC5,KAT2B,POLR1B,POLR1D,POLR1F,POLR2K,SF3B1,SMARCA5,TAF1A,TAF1B,TAF1D,TBP
Cellular response to heat stress	10.7	0.505	-5.292	AKT1S1,ATM,ATR,BAG2,BAG4,BAG5,DNAJC2,EEF1A1,FKBP4,HSBP1,HSP90AA1,HSP90AB1,HSPA13,HSPA14,HSPA4,HSPA4L,HSPA8,HSPA9,HSPH1,MAPK1,MRPL18,NDC1,NUP107,NUP133,NUP153,NUP155,NUP160,NUP205,NUP35,NUP37,NUP42,NUP43,NUP50,NUP54,NUP58,NUP88,NUP98,PTGES3,RANBP2,RPA1,RPA2,RPA3,SEC13,SEH1L,SIRT1,ST13,TPR,UBB,YWHAE
SUMOylation of RNA binding proteins	8.77	0.609	-5.292	BMI1,HNRNPC,HNRNPK,NDC1,NOP58,NUP107,NUP133,NUP153,NUP155,NUP160,NUP205,NUP35,NUP37,NUP42,NUP43,NUP50,NUP54,NUP58,NUP88,NUP98,PHC3,RANBP2,RNF2,SEC13,SEH1L,SUMO1,SUMO2,TPR
Meiotic recombination	8.18	0.583	-5.292	ATM,BLM,BRCA1,BRCA2,CDK2,H2AC14,H2AC20,H2AC6,H2AZ2,H2BC1,H2BC11,H2BC12,H2BC13,H2BC14,H2BC15,H2BC17,H2BC21,H2BC3,H2BC5,MLH3,MND1,MRE11,NBN,RAD51C,RBBP8,RPA1,RPA2,RPA3
DNA Double Strand Break Response	5.68	0.475	-5.292	ABRAXAS1,ATM,BARD1,BRCA1,BRCC3,EYA4,H2BC1,H2BC11,H2BC12,H2BC13,H2BC14,H2BC15,H2BC17,H2BC21,H2BC3,H2BC5,KPNA2,MAPK8,MRE11,NBN,RNF8,RPS27A,SMARCA5,SUMO1,UBA52,UBB,UBE2N,UBE2V2
RAB geranylgeranylation	4.68	0.431	-5.292	CHM,CHML,PTP4A2,RAB10,RAB11A,RAB12,RAB14,RAB18,RAB1A,RAB21,RAB22A,RAB23,RAB27A,RAB27B,RAB2A,RAB2B,RAB30,RAB33B,RAB38,RAB4A,RAB5A,RAB5C,RAB6A,RAB8A,RAB8B,RAB9A,RAB9B,RABGGTB
SUMOylation of DNA replication proteins	9.92	0.644	-5.385	AURKA,CDCA8,NDC1,NUP107,NUP133,NUP153,NUP155,NUP160,NUP205,NUP35,NUP37,NUP42,NUP43,NUP50,NUP54,NUP58,NUP88,NUP98,PCNA,RANBP2,SEC13,SEH1L,SUMO1,SUMO2,SUMO3,TOP1,TOP2A,TOP2B,TPR
DNA Damage/Telomere Stress Induced Senescence	6.88	0.518	-5.385	ASF1A,ATM,CCNA2,CCNE1,CCNE2,CDK2,H1-0,H1-2,H1-4,H2AC14,H2AC20,H2AC6,H2AZ2,H2BC1,H2BC11,H2BC12,H2BC13,H2BC14,H2BC15,H2BC17,H2BC21,H2BC3,H2BC5,MRE11,NBN,POT1,RB1,TERF1,TERF2IP
Role of Tissue Factor in Cancer	4.86	0.328	-5.416	ACVR2A,AKT3,BMPR2,CASP3,CCN2,CFL2,CHUK,CXCL8,EIF4E,F2R,F3,FGF5,GNA13,GNAQ,HBEGF,ITGA6,ITGB1,JAK2,KRAS,LYN,MAP2K1,MAP2K4,MAP2K6,MAP3K7,MAPK1,MAPK14,MAPK6,MAPK8,MAPK9,MET,MMP1,NFKB1,NRAS,PDIA6,PIK3C2A,PIK3CA,PIK3CB,PPP2CA,PPP2CB,PPP2R2A,PPP2R3A,PPP2R5A,PPP2R5C,PPP2R5E,PRSS3,PTEN,PTPN11,RAC1,RALA,RAP1A,RAP1B,RAP2A,RAP2B,RB1,RBL1,RPS6KA3,RPS6KA5,RPS6KA6,RPS6KB1,RRAS2,TFPI,TGFA,TGFB2,TGFBR1,YES1,ZEB1
DNA Damage Bypass	9.76	0.625	-5.477	CUL4A,CUL4B,PCLAF,PCNA,POLD3,POLE2,POLE3,POLE4,POLI,POLK,RAD18,RBX1,RCHY1,REV3L,RFC1,RFC3,RFC4,RFC5,RPA1,RPA2,RPA3,RPS27A,SPRTN,UBA52,UBB,UBE2B,UFD1,USP1,USP10,WDR48
Nonhomologous End-Joining (NHEJ)	9.44	0.612	-5.477	ABRAXAS1,ATM,BARD1,BRCA1,BRCC3,DCLRE1C,H2BC1,H2BC11,H2BC12,H2BC13,H2BC14,H2BC15,H2BC17,H2BC21,H2BC3,H2BC5,LIG4,MRE11,NBN,PAXIP1,PRKDC,RIF1,RNF8,TDP1,TDP2,UBE2N,UBE2V2,XRCC4,XRCC5,XRCC6
COPII-mediated vesicle transport	4.62	0.417	-5.477	ANKRD28,AREG,BET1,CNIH1,CTSC,LMAN1,MCFD2,NAPG,NSF,PPP6C,PPP6R3,RAB1A,SAR1B,SCFD1,SEC13,SEC22A,SEC22B,SEC23A,SEC23IP,SEC24A,SEC24B,SEC24D,SEC31A,STX17,TFG,TGFA,TMED10,TMED2,TRAPPC6B,USO1
SUMOylation of chromatin organization proteins	8.23	0.554	-5.568	BMI1,CBX5,HDAC1,HDAC2,NDC1,NUP107,NUP133,NUP153,NUP155,NUP160,NUP205,NUP35,NUP37,NUP42,NUP43,NUP50,NUP54,NUP58,NUP88,NUP98,PHC3,PIAS1,RANBP2,RNF2,SEC13,SEH1L,SUMO1,SUMO2,SUMO3,SUZ12,TPR
Mitochondrial protein import	6.46	0.484	-5.568	ATP5F1A,ATP5F1B,ATP5MC1,CHCHD2,CHCHD3,CHCHD4,CMC2,COA4,COA6,COQ2,DNAJC19,FXN,GRPEL1,GRPEL2,HSPA9,HSPD1,MTX2,NDUFB8,PMPCB,SLC25A4,TIMM10,TIMM17A,TIMM21,TIMM23,TIMM9,TOMM20,TOMM5,TOMM6,TOMM7,TOMM70,VDAC1
TNFR2 non-canonical NF-kB pathway	5.74	0.456	-5.568	BIRC2,PSMA1,PSMA2,PSMA3,PSMA4,PSMA5,PSMA6,PSMB1,PSMB2,PSMB3,PSMB4,PSMB5,PSMB7,PSMC1,PSMC2,PSMC6,PSMD1,PSMD10,PSMD11,PSMD12,PSMD14,PSMD5,PSMD6,PSMD7,PSMD8,PSME1,PSME3,PSME4,RPS27A,UBA52,UBB
TP53 Regulates Transcription of DNA Repair Genes	5.41	0.443	-5.568	AP1G1,AP1S2,AP1S3,ATF2,ATM,ATR,BRCA1,CCNH,CCNK,CCNT1,CCNT2,CDK13,CDK7,CHEK1,ELOC,FANCI,GTF2F2,GTF2H1,GTF2H2,GTF2H3,GTF2H5,MNAT1,MSH2,POLR2B,POLR2C,POLR2I,POLR2K,SSRP1,SUPT16H,SUPT4H1,TCEA1
Nucleosome assembly	12	0.673	-5.745	CENPA,CENPC,CENPI,CENPK,CENPL,CENPN,CENPQ,CENPS/CENPS-CORT,CENPU,CENPW,H2AC14,H2AC20,H2AC6,H2AZ2,H2BC1,H2BC11,H2BC12,H2BC13,H2BC14,H2BC15,H2BC17,H2BC21,H2BC3,H2BC5,HJURP,ITGB3BP,KNL1,MIS18A,MIS18BP1,NPM1,RBBP4,RBBP7,SMARCA5
Regulation of Apoptosis	10.6	0.623	-5.745	OMA1,OPA1,PAK2,PSMA1,PSMA2,PSMA3,PSMA4,PSMA5,PSMA6,PSMB1,PSMB2,PSMB3,PSMB4,PSMB5,PSMB7,PSMC1,PSMC2,PSMC6,PSMD1,PSMD10,PSMD11,PSMD12,PSMD14,PSMD5,PSMD6,PSMD7,PSMD8,PSME1,PSME3,PSME4,RPS27A,UBA52,UBB
Hedgehog ligand biogenesis	7.47	0.508	-5.745	DERL2,ERLEC1,PSMA1,PSMA2,PSMA3,PSMA4,PSMA5,PSMA6,PSMB1,PSMB2,PSMB3,PSMB4,PSMB5,PSMB7,PSMC1,PSMC2,PSMC6,PSMD1,PSMD10,PSMD11,PSMD12,PSMD14,PSMD5,PSMD6,PSMD7,PSMD8,PSME1,PSME3,PSME4,RPS27A,SEL1L,UBA52,UBB
Senescence Pathway	8.87	0.35	-5.766	ACVR2A,AKT3,ANAPC1,ANAPC10,ANAPC13,ANAPC4,ANAPC5,ANAPC7,ASXL2,ATM,ATR,BMPR2,CALM1 (includes others),CAPN7,CAT,CCNB1,CCNB2,CCNE1,CCNE2,CDC16,CDC23,CDC26,CDC27,CDK1,CDK2,CDK6,CGAS,CHEK1,CHUK,CXCL8,DLAT,DLD,DMTF1,E2F3,E2F5,E2F6,E2F8,EED,EIF4E,ELF1,ELF2,ELK3,ETS1,EZH2,ING1,ITPR2,ITSN2,KAT2B,KRAS,MAP2K1,MAP2K4,MAP2K6,MAP3K7,MAPK1,MAPK14,MAPK6,MCU,MDM2,MRE11,NBN,NFAT5,NFATC3,NFKB1,NRAS,PCGF6,PDHA1,PDHB…
Deadenylation-dependent mRNA decay	10.8	0.618	-5.831	CNOT1,CNOT10,CNOT2,CNOT4,CNOT6,CNOT6L,CNOT7,CNOT9,DCP1A,DDX6,DIS3,EIF4A1,EIF4A2,EIF4B,EIF4E,EXOSC1,EXOSC2,EXOSC3,EXOSC8,EXOSC9,HBS1L,LSM1,LSM2,LSM3,LSM5,LSM6,PABPC1,PAIP1,PAN3,PARN,SKIC3,TUT4,TUT7,XRN1
Metabolism of polyamines	9.6	0.576	-5.831	AMD1,AZIN1,NQO1,OAZ2,ODC1,PSMA1,PSMA2,PSMA3,PSMA4,PSMA5,PSMA6,PSMB1,PSMB2,PSMB3,PSMB4,PSMB5,PSMB7,PSMC1,PSMC2,PSMC6,PSMD1,PSMD10,PSMD11,PSMD12,PSMD14,PSMD5,PSMD6,PSMD7,PSMD8,PSME1,PSME3,PSME4,SAT1,SMS
Regulation of RUNX2 expression and activity	8.9	0.521	-5.84	CBFB,CUL1,NR3C1,PSMA1,PSMA2,PSMA3,PSMA4,PSMA5,PSMA6,PSMB1,PSMB2,PSMB3,PSMB4,PSMB5,PSMB7,PSMC1,PSMC2,PSMC6,PSMD1,PSMD10,PSMD11,PSMD12,PSMD14,PSMD5,PSMD6,PSMD7,PSMD8,PSME1,PSME3,PSME4,RBX1,RPS27A,SKP1,SKP2,STAT1,UBA52,UBB,WWP1
E3 ubiquitin ligases ubiquitinate target proteins	11.6	0.636	-5.916	BCL10,CDC73,CTR9,DERL1,H2BC1,H2BC11,H2BC12,H2BC13,H2BC14,H2BC15,H2BC17,H2BC3,H2BC5,HLTF,LEO1,PCNA,PEX13,PEX2,PRKDC,RAD18,RNF152,RPS27A,SHPRH,UBA52,UBB,UBE2A,UBE2B,UBE2D1,UBE2D2,UBE2D3,UBE2E1,UBE2L3,UBE2N,UBE2V2,WAC
Oxidative Stress Induced Senescence	5.02	0.407	-5.916	BMI1,CDK6,E2F3,EED,EZH2,H2AC14,H2AC20,H2AC6,H2AZ2,H2BC1,H2BC11,H2BC12,H2BC13,H2BC14,H2BC15,H2BC17,H2BC21,H2BC3,H2BC5,MAP2K4,MAP2K6,MAPK1,MAPK14,MAPK8,MAPK9,MDM2,PHC3,RBBP4,RBBP7,RNF2,RPS27A,SUZ12,TXN,UBA52,UBB
Transcriptional regulation by RUNX3	6.92	0.438	-5.925	CBFB,CCN2,HES1,JAG1,KAT2B,KRAS,MDM2,PSMA1,PSMA2,PSMA3,PSMA4,PSMA5,PSMA6,PSMB1,PSMB2,PSMB3,PSMB4,PSMB5,PSMB7,PSMC1,PSMC2,PSMC6,PSMD1,PSMD10,PSMD11,PSMD12,PSMD14,PSMD5,PSMD6,PSMD7,PSMD8,PSME1,PSME3,RBPJ,RPS27A,SMAD4,SNW1,TEAD1,UBA52,UBB,WWTR1,YAP1
NRF2-mediated Oxidative Stress Response	4.98	0.327	-6	ACTG1,AOX1,CAT,CCT7,CUL3,CYP2R1,CYP2U1,DNAJA1,DNAJA2,DNAJB11,DNAJB14,DNAJB4,DNAJC10,DNAJC15,DNAJC16,DNAJC19,DNAJC21,DNAJC3,DNAJC6,DNAJC9,EIF2AK3,ENC1,ERP29,FKBP5,GCLC,GCLM,GSTA4,GSTM3,HACD3,HSP90AA1,HSP90AB1,HSP90B1,KRAS,MAP2K1,MAP2K4,MAP2K6,MAP3K1,MAP3K7,MAPK1,MAPK14,MAPK8,MAPK9,MGST1,MGST2,NFE2L2,NQO1,NRAS,PIK3C2A,PIK3CA,PIK3CB,PRDX1,PRKCH,PRKCI,PRKD3,RALA,RAP1A,RAP1B,RAP2A,RAP2B,RBX1,RRAS2,SOD…
Metabolism of non-coding RNA	13.4	0.673	-6.083	CLNS1A,DDX20,GEMIN2,GEMIN5,GEMIN6,NCBP1,NCBP2,NDC1,NUP107,NUP133,NUP153,NUP155,NUP160,NUP205,NUP35,NUP37,NUP42,NUP43,NUP50,NUP54,NUP58,NUP88,NUP98,PRMT5,RANBP2,SEC13,SEH1L,SMN1/SMN2,SNRPB,SNRPD1,SNRPD2,SNRPD3,SNRPE,SNRPF,SNRPG,TGS1,TPR
NIK-->noncanonical NF-kB signaling	12.5	0.633	-6.164	BTRC,CHUK,CUL1,FBXW11,NEDD8,PSMA1,PSMA2,PSMA3,PSMA4,PSMA5,PSMA6,PSMB1,PSMB2,PSMB3,PSMB4,PSMB5,PSMB7,PSMC1,PSMC2,PSMC6,PSMD1,PSMD10,PSMD11,PSMD12,PSMD14,PSMD5,PSMD6,PSMD7,PSMD8,PSME1,PSME3,PSME4,RPS27A,SKP1,UBA3,UBA52,UBB,UBE2M
Senescence-Associated Secretory Phenotype (SASP)	8.9	0.521	-6.164	ANAPC1,ANAPC10,ANAPC16,ANAPC4,ANAPC5,ANAPC7,CCNA2,CDC16,CDC23,CDC26,CDC27,CDK2,CDK6,CXCL8,H2AC14,H2AC20,H2AC6,H2AZ2,H2BC1,H2BC11,H2BC12,H2BC13,H2BC14,H2BC15,H2BC17,H2BC21,H2BC3,H2BC5,IGFBP7,MAPK1,NFKB1,RPS27A,RPS6KA3,UBA52,UBB,UBE2C,UBE2D1,UBE2E1
RNA polymerase II transcribes snRNA genes	7.12	0.463	-6.164	CCNK,CCNT1,CCNT2,CDK7,ELL2,GTF2A1,GTF2A2,GTF2B,GTF2F2,ICE2,INTS10,INTS12,INTS13,INTS14,INTS2,INTS6,INTS7,INTS8,NABP1,NCBP1,NCBP2,PCF11,POLR2B,POLR2C,POLR2I,POLR2K,RPAP2,RPRD1A,RPRD2,SNAPC1,SNAPC3,SP1,SUPT4H1,TAF13,TAF5,TAF9,TBP,ZNF143
Signaling by NOTCH4	7.68	0.476	-6.245	ADAM10,CUL1,HES1,JAG1,KAT2B,PSMA1,PSMA2,PSMA3,PSMA4,PSMA5,PSMA6,PSMB1,PSMB2,PSMB3,PSMB4,PSMB5,PSMB7,PSMC1,PSMC2,PSMC6,PSMD1,PSMD10,PSMD11,PSMD12,PSMD14,PSMD5,PSMD6,PSMD7,PSMD8,PSME1,PSME3,RBPJ,RBX1,RPS27A,SKP1,SNW1,UBA52,UBB,YWHAZ
TP53 Regulates Metabolic Genes	6.65	0.443	-6.245	AKT3,COX11,COX16,COX18,COX20,COX5A,COX5B,COX6A1,COX6C,COX7A2L,COX7B,COX7C,COX8A,CYCS,GLS,LAMTOR3,LAMTOR5,LRPPRC,MT-CO1,MT-CO2,MT-CO3,NDUFA4,PRDX1,PRKAA1,PRKAA2,PRKAG1,PRKAG2,PTEN,RHEB,RRM2B,SCO1,SESN3,TIGAR,TXN,TXNRD1,YWHAB,YWHAE,YWHAQ,YWHAZ
PTEN Regulation	8.67	0.413	-6.272	AKT3,ATF2,BMI1,CSNK2A1,CSNK2A2,EED,EZH2,HDAC1,HDAC2,KDM1A,LAMTOR3,LAMTOR5,MAPK1,MECOM,MTA3,NEDD4,PHC3,PPARG,PSMA1,PSMA2,PSMA3,PSMA4,PSMA5,PSMA6,PSMB1,PSMB2,PSMB3,PSMB4,PSMB5,PSMB7,PSMC1,PSMC2,PSMC6,PSMD1,PSMD10,PSMD11,PSMD12,PSMD14,PSMD5,PSMD6,PSMD7,PSMD8,PSME1,PSME3,PSME4,PTEN,RBBP4,RBBP7,RCOR1,REST,RHEB,RNF146,RNF2,RPS27A,SNAI2,SUZ12,TNKS2,UBA52,UBB,USP13,USP7,VAPA
Cellular response to hypoxia	9.75	0.533	-6.325	CITED2,CUL2,EGLN1,ELOC,HIF1A,HIGD1A,PSMA1,PSMA2,PSMA3,PSMA4,PSMA5,PSMA6,PSMB1,PSMB2,PSMB3,PSMB4,PSMB5,PSMB7,PSMC1,PSMC2,PSMC6,PSMD1,PSMD10,PSMD11,PSMD12,PSMD14,PSMD5,PSMD6,PSMD7,PSMD8,PSME1,PSME3,PSME4,RBX1,RPS27A,UBA52,UBB,UBE2D1,UBE2D2,UBE2D3
SUMOylation of DNA damage response and repair proteins	10.2	0.539	-6.403	BLM,BMI1,BRCA1,CETN2,NDC1,NSMCE3,NSMCE4A,NUP107,NUP133,NUP153,NUP155,NUP160,NUP205,NUP35,NUP37,NUP42,NUP43,NUP50,NUP54,NUP58,NUP88,NUP98,PHC3,PIAS1,RAD21,RANBP2,RNF2,RPA1,SEC13,SEH1L,SMC3,SMC5,SMC6,STAG1,STAG2,SUMO1,SUMO2,SUMO3,TDG,TPR,XRCC4
S Phase	14.6	0.56	-6.414	AKT3,CCNA2,CCNE1,CCNE2,CCNH,CDK2,CDK7,CKS1B,CUL1,E2F5,ESCO1,ESCO2,LIN54,LIN9,MNAT1,PDS5A,PDS5B,PSMA1,PSMA2,PSMA3,PSMA4,PSMA5,PSMA6,PSMB1,PSMB2,PSMB3,PSMB4,PSMB5,PSMB7,PSMC1,PSMC2,PSMC6,PSMD1,PSMD10,PSMD11,PSMD12,PSMD14,PSMD5,PSMD6,PSMD7,PSMD8,PSME1,PSME3,PSME4,RAD21,RB1,RBBP4,RPS27A,SKP1,SKP2,SMC3,STAG1,STAG2,UBA52,UBB,WAPL
ISG15 antiviral mechanism	12.2	0.592	-6.481	EIF2AK2,EIF4A1,EIF4A2,EIF4E,EIF4G2,EIF4G3,HERC5,IFIT1,KPNA1,KPNA2,KPNA3,KPNA4,KPNA5,NDC1,NEDD4,NUP107,NUP133,NUP153,NUP155,NUP160,NUP205,NUP35,NUP37,NUP42,NUP43,NUP50,NUP54,NUP58,NUP88,NUP98,PPM1B,RANBP2,RIGI,RPS27A,SEC13,SEH1L,STAT1,TPR,UBA52,UBB,UBE2E1,UBE2N
ABC-family proteins mediated transport	6.19	0.416	-6.481	ABCB10,ABCB7,ABCD3,DERL1,DERL2,EIF2S1,EIF2S2,EIF2S3,ERLEC1,ERLIN1,PEX3,PSMA1,PSMA2,PSMA3,PSMA4,PSMA5,PSMA6,PSMB1,PSMB2,PSMB3,PSMB4,PSMB5,PSMB7,PSMC1,PSMC2,PSMC6,PSMD1,PSMD10,PSMD11,PSMD12,PSMD14,PSMD5,PSMD6,PSMD7,PSMD8,PSME1,PSME3,PSME4,RPS27A,SEL1L,UBA52,UBB
Mitotic G1 phase and G1/S transition	19.4	0.565	-6.53	AKT3,CCNA2,CCNB1,CCNE1,CCNE2,CCNH,CDC6,CDK1,CDK2,CDK6,CDK7,CKS1B,CUL1,DHFR,DYRK1A,E2F3,E2F5,E2F6,FBXO5,HDAC1,JAK2,LIN54,LIN9,LYN,MCM8,MNAT1,ORC2,ORC3,ORC4,ORC5,PCNA,POLA1,PPP2CA,PPP2CB,PPP2R2A,PRIM1,PRIM2,PSMA1,PSMA2,PSMA3,PSMA4,PSMA5,PSMA6,PSMB1,PSMB2,PSMB3,PSMB4,PSMB5,PSMB7,PSMC1,PSMC2,PSMC6,PSMD1,PSMD10,PSMD11,PSMD12,PSMD14,PSMD5,PSMD6,PSMD7,PSMD8,PSME1,PSME3,RB1,RBBP4,RBL1,RPS27A,RRM2,SKP1,SK…
Telomere Maintenance	12.4	0.589	-6.557	ANKRD28,ATRX,BLM,CCNA2,CDK2,DKC1,DNA2,DSCC1,GAR1,H2AC14,H2AC20,H2AC6,H2AZ2,H2BC1,H2BC11,H2BC12,H2BC13,H2BC14,H2BC15,H2BC17,H2BC21,H2BC3,H2BC5,NHP2,NOP10,PCNA,POLA1,POLD3,POT1,PPP6C,PPP6R3,PRIM1,PRIM2,RFC1,RFC3,RFC4,RFC5,RPA1,RPA2,RPA3,SHQ1,TERF1,TERF2IP
Hedgehog 'on' state	9.26	0.5	-6.557	CDC73,CSNK1A1,CUL3,DZIP1,EFCAB7,HHIP,ITCH,KIF3A,NUMB,PSMA1,PSMA2,PSMA3,PSMA4,PSMA5,PSMA6,PSMB1,PSMB2,PSMB3,PSMB4,PSMB5,PSMB7,PSMC1,PSMC2,PSMC6,PSMD1,PSMD10,PSMD11,PSMD12,PSMD14,PSMD5,PSMD6,PSMD7,PSMD8,PSME1,PSME3,PSME4,PTCH2,RBX1,RPS27A,SPOP,SPOPL,UBA52,UBB
Degradation of beta-catenin by the destruction complex	8.86	0.484	-6.557	APC,BTRC,CSNK1A1,CTBP2,CUL1,HDAC1,PPP2CA,PPP2CB,PPP2R5A,PPP2R5C,PPP2R5E,PSMA1,PSMA2,PSMA3,PSMA4,PSMA5,PSMA6,PSMB1,PSMB2,PSMB3,PSMB4,PSMB5,PSMB7,PSMC1,PSMC2,PSMC6,PSMD1,PSMD10,PSMD11,PSMD12,PSMD14,PSMD5,PSMD6,PSMD7,PSMD8,PSME1,PSME3,PSME4,RBX1,RPS27A,SKP1,SKP2,UBA52,UBB
KEAP1-NFE2L2 pathway	8.86	0.484	-6.633	AKT3,BRCA1,BTRC,CSNK2A1,CSNK2A2,CUL1,CUL3,FBXL17,MAP1LC3B,NFE2L2,PSMA1,PSMA2,PSMA3,PSMA4,PSMA5,PSMA6,PSMB1,PSMB2,PSMB3,PSMB4,PSMB5,PSMB7,PSMC1,PSMC2,PSMC6,PSMD1,PSMD10,PSMD11,PSMD12,PSMD14,PSMD5,PSMD6,PSMD7,PSMD8,PSME1,PSME3,PSME4,RBX1,RPS27A,SKP1,SKP2,UBA52,UBB,UFD1
ESR-mediated signaling	8.53	0.441	-6.656	ATF2,CBFB,CCNT1,CHD1,DDX5,EBAG9,FKBP4,FKBP5,GTF2A1,GTF2A2,GTF2F2,H2AC14,H2AC20,H2AC6,H2AZ2,H2BC1,H2BC11,H2BC12,H2BC13,H2BC14,H2BC15,H2BC17,H2BC21,H2BC3,H2BC5,HDAC1,HSP90AA1,HSP90AB1,KAT2B,KCTD6,KDM1A,KPNA2,MAPK1,MED1,NCOA1,NCOA3,NRIP1,POLR2B,POLR2C,POLR2I,POLR2K,PPID,PRMT1,PTGES3,RAD21,SMC3,SP1,STAG1,STAG2,TBP,TGFA,YY1
Hedgehog 'off' state	8.82	0.451	-6.708	BTRC,CSNK1A1,CUL1,IFT52,IFT57,IFT88,ITCH,KIF3A,NUMB,PRKACB,PRKAR1A,PRKAR2A,PSMA1,PSMA2,PSMA3,PSMA4,PSMA5,PSMA6,PSMB1,PSMB2,PSMB3,PSMB4,PSMB5,PSMB7,PSMC1,PSMC2,PSMC6,PSMD1,PSMD10,PSMD11,PSMD12,PSMD14,PSMD5,PSMD6,PSMD7,PSMD8,PSME1,PSME3,PSME4,RBX1,RPGRIP1L,RPS27A,SKP1,SKP2,TTC21B,TUBA1B,TUBA1C,TULP3,UBA52,UBB,WDR35
Gene Silencing by RNA	9.26	0.484	-6.782	DICER1,H2AC14,H2AC20,H2AC6,H2AZ2,H2BC1,H2BC11,H2BC12,H2BC13,H2BC14,H2BC15,H2BC17,H2BC21,H2BC3,H2BC5,HSP90AA1,IPO8,NDC1,NUP107,NUP133,NUP153,NUP155,NUP160,NUP205,NUP35,NUP37,NUP42,NUP43,NUP50,NUP54,NUP58,NUP88,NUP98,POLR2B,POLR2C,POLR2I,POLR2K,PRKRA,RAN,RANBP2,SEC13,SEH1L,TPR,TSN,TSNAX,XPO5
Signaling by ROBO receptors	9.92	0.466	-6.804	CAP1,CAP2,CDC42,CLASP2,CUL2,CXCR4,DAG1,ELOC,ENAH,LHX9,NCK1,PAK2,PFN2,PPP3CB,PRKACB,PRKAR2A,PSMA1,PSMA2,PSMA3,PSMA4,PSMA5,PSMA6,PSMB1,PSMB2,PSMB3,PSMB4,PSMB5,PSMB7,PSMC1,PSMC2,PSMC6,PSMD1,PSMD10,PSMD11,PSMD12,PSMD14,PSMD5,PSMD6,PSMD7,PSMD8,PSME1,PSME3,PSME4,RAC1,RBX1,RHOA,ROBO1,RPS27A,SOS1,SOS2,SRGAP1,UBA52,UBB,USP33
Clathrin-mediated endocytosis	4.93	0.364	-6.856	ACTG1,ACTR2,ACTR3,AGFG1,AP2B1,AREG,ARF6,ARPC2,ARPC3,ARPC5,BTC,CLTC,DAB2,DNAJC6,EPS15,EREG,FCHO2,FNBP1,FNBP1L,FZD4,GAPVD1,HBEGF,HSPA8,IL7R,ITSN1,ITSN2,OCRL,PICALM,PIK3C2A,RAB5A,RAB5C,REPS1,RPS27A,SCARB2,STAM,STAM2,SYNJ1,SYT1,TFRC,TGFA,UBA52,UBB,VAMP3,VAMP4,VAMP7,WASL,WNT5A
MicroRNA Biogenesis Signaling Pathway	14.1	0.454	-6.915	AHCTF1,AKT3,ATM,BRCA1,CSDE1,DBR1,DDX1,DDX5,DICER1,DIS3,DIS3L,DNAJA2,EWSR1,EXOSC1,EXOSC2,EXOSC3,EXOSC8,EXOSC9,HNRNPA1,HNRNPA2B1,HNRNPD,HSP90AA1,HSP90AB1,HSP90B1,HSPA8,ILF2,KRAS,MAPK1,MAPK14,NDC1,NRAS,NUP107,NUP133,NUP153,NUP155,NUP160,NUP205,NUP35,NUP37,NUP42,NUP43,NUP50,NUP54,NUP58,NUP88,NUP98,PIK3C2A,PIK3CA,PIK3CB,PNPT1,POLR2B,POLR2C,POLR2I,POLR2K,PRKRA,PTGES3,QKI,RALA,RAN,RAP1A,RAP1B,RAP2A,RAP2…
Regulation of TP53 Activity through Phosphorylation	12.9	0.548	-7.141	ATM,ATR,AURKA,BARD1,BLM,BRCA1,BRIP1,CCNA2,CDK2,CHEK1,CSNK2A1,CSNK2A2,DNA2,DYRK2,EXO1,HIPK1,MAPK14,MDM2,MRE11,NBN,PRKAA1,PRKAA2,PRKAG1,PRKAG2,RAD1,RAD17,RBBP8,RFC3,RFC4,RFC5,RHNO1,RMI1,RPA1,RPA2,RPA3,RPS27A,SSRP1,SUPT16H,TAF13,TAF2,TAF4B,TAF5,TAF7,TAF9,TAF9B,TBP,TOPBP1,TP53RK,TPX2,UBA52,UBB
TCR signaling	7.36	0.413	-7.211	BCL10,BTRC,CHUK,CUL1,ENAH,FBXW11,MALT1,MAP3K7,NCK1,NFKB1,PAK2,PIK3CA,PIK3CB,PSMA1,PSMA2,PSMA3,PSMA4,PSMA5,PSMA6,PSMB1,PSMB2,PSMB3,PSMB4,PSMB5,PSMB7,PSMC1,PSMC2,PSMC6,PSMD1,PSMD10,PSMD11,PSMD12,PSMD14,PSMD5,PSMD6,PSMD7,PSMD8,PSME1,PSME3,PSME4,PTEN,PTPN22,RIPK2,RPS27A,SKP1,TAB2,UBA52,UBB,UBE2D1,UBE2D2,UBE2N,UBE2V1
Microautophagy Signaling Pathway	5.78	0.363	-7.28	CERT1,CHMP3,CHMP5,COL12A1,COL8A1,DNM1L,HSPA8,LAMP2,MAP1LC3B,MFF,PRKAA1,PRKAA2,PRKAG1,PRKAG2,PSMA1,PSMA2,PSMA3,PSMA4,PSMA5,PSMA6,PSMB1,PSMB2,PSMB3,PSMB4,PSMB5,PSMB7,PSMC1,PSMC2,PSMC6,PSMD1,PSMD10,PSMD11,PSMD12,PSMD14,PSMD5,PSMD6,PSMD7,PSMD8,PSME1,PSME3,PSME4,RHOT1,SEC13,SEC23A,SEC24A,SEC24B,SEC24D,SEC31A,STAM,STAM2,STX17,TOMM20,TSG101,VPS37A,VPS45,VPS4B,VTA1
Mitochondrial translation	14.2	0.562	-7.348	CHCHD1,DAP3,GFM1,GFM2,MRPL1,MRPL13,MRPL14,MRPL15,MRPL16,MRPL17,MRPL18,MRPL19,MRPL22,MRPL24,MRPL3,MRPL30,MRPL32,MRPL33,MRPL34,MRPL35,MRPL36,MRPL39,MRPL40,MRPL42,MRPL45,MRPL47,MRPL48,MRPL50,MRPL57,MRPL58,MRPL9,MRPS10,MRPS14,MRPS15,MRPS17,MRPS18C,MRPS22,MRPS23,MRPS24,MRPS27,MRPS28,MRPS30,MRPS31,MRPS33,MRPS35,MRPS36,MRPS5,MRPS6,MRPS9,MRRF,MTIF2,MTIF3,MTRF1L,PTCD3
Nucleotide Excision Repair	15	0.573	-7.416	AQR,CCNH,CDK7,CETN2,CHD1L,COPS2,COPS3,COPS4,COPS5,COPS6,COPS8,CUL4A,CUL4B,ERCC4,ERCC8,GTF2H1,GTF2H2,GTF2H3,GTF2H5,HMGN1,MNAT1,PARP2,PCNA,PIAS1,POLD3,POLE2,POLE3,POLE4,POLK,POLR2B,POLR2C,POLR2I,POLR2K,RAD23B,RBX1,RFC1,RFC3,RFC4,RFC5,RNF111,RPA1,RPA2,RPA3,RPS27A,SUMO1,SUMO2,SUMO3,TCEA1,UBA52,UBB,UBE2N,UBE2V2,USP45,USP7,XPA
Protein Sorting Signaling Pathway	5.28	0.345	-7.554	AP1G1,AP1S2,AP1S3,AP3B1,AP3M1,AP3S1,AP4E1,ARCN1,CDC42,CLINT1,CLTC,COPB1,COPB2,COPZ1,GNAQ,GUCY1B1,KDELR2,KDELR3,LMAN1,LYN,MIA3,NAPEPLD,PRKACB,PRKAG1,PRKAG2,PRKAR1A,PRKAR2A,RAB11A,SACM1L,SAR1A,SCARB2,SEC13,SEC23A,SEC24A,SEC24B,SEC24D,SEC31A,SNX10,SNX13,SNX14,SNX16,SNX2,SNX24,SNX3,SNX4,SNX5,SNX6,SNX7,TBC1D23,TMED10,TMED2,TMED5,TMED7,TMED8,VPS26A,VPS29,VPS35,WASHC3,WASHC4,WASHC5,YES1
Oxidative Phosphorylation	14.9	0.551	-7.616	ATP5F1A,ATP5F1B,ATP5F1C,ATP5MC1,ATP5MC3,ATP5ME,ATP5MF,ATP5MG,ATP5PB,ATP5PD,ATP5PF,ATP5PO,COX11,COX5A,COX5B,COX6A1,COX6C,COX7A2,COX7A2L,COX7B,COX7C,COX8A,CYB5A,CYB5B,CYCS,MT-ATP6,MT-CO1,MT-CO2,MT-CO3,MT-CYB,MT-ND1,MT-ND2,MT-ND3,MT-ND4,MT-ND4L,MT-ND5,NDUFA12,NDUFA4,NDUFA5,NDUFA6,NDUFA7,NDUFA8,NDUFA9,NDUFAB1,NDUFB3,NDUFB4,NDUFB5,NDUFB6,NDUFB8,NDUFS4,NDUFV2,SDHB,SDHC,SDHD,UQCR10,UQCRB,UQCRC2,UQCRH,UQ…
Fc epsilon receptor (FCERI) signaling	4.48	0.32	-7.62	AHCYL1,BCL10,BTRC,CALM1 (includes others),CHUK,CUL1,FBXW11,ITPR2,KRAS,LYN,MALT1,MAP2K4,MAP3K1,MAP3K7,MAPK1,MAPK8,MAPK9,NFATC3,NFKB1,NRAS,PAK2,PIK3CA,PIK3CB,PPP3CA,PPP3CB,PPP3R1,PSMA1,PSMA2,PSMA3,PSMA4,PSMA5,PSMA6,PSMB1,PSMB2,PSMB3,PSMB4,PSMB5,PSMB7,PSMC1,PSMC2,PSMC6,PSMD1,PSMD10,PSMD11,PSMD12,PSMD14,PSMD5,PSMD6,PSMD7,PSMD8,PSME1,PSME3,PSME4,RAC1,RPS27A,SKP1,SOS1,TAB2,TAB3,TXK,UBA52,UBB,UBE2D1,UBE…
Interleukin-1 family signaling	10.9	0.465	-7.681	BTRC,CASP1,CHUK,CUL1,FBXW11,IL18,IL1RAP,IRAK3,IRAK4,MAP2K1,MAP2K4,MAP2K6,MAP3K7,MAPK8,NFKB1,PELI1,PSMA1,PSMA2,PSMA3,PSMA4,PSMA5,PSMA6,PSMB1,PSMB2,PSMB3,PSMB4,PSMB5,PSMB7,PSMC1,PSMC2,PSMC6,PSMD1,PSMD10,PSMD11,PSMD12,PSMD14,PSMD5,PSMD6,PSMD7,PSMD8,PSME1,PSME3,PSME4,PTPN11,PTPN12,PTPN14,PTPN2,PTPN4,RBX1,RIPK2,RPS27A,SKP1,SKP2,TAB2,TAB3,TBK1,UBA52,UBB,UBE2N,UBE2V1
C-type lectin receptors (CLRs)	9.38	0.428	-7.681	AHCYL1,BCL10,BTRC,CALM1 (includes others),CASP8,CHUK,CUL1,FBXW11,ITPR2,KRAS,LYN,MALT1,MAP3K7,NEDD8,NFATC3,NFKB1,NRAS,PAK2,PPP3CA,PPP3CB,PPP3R1,PRKACB,PSMA1,PSMA2,PSMA3,PSMA4,PSMA5,PSMA6,PSMB1,PSMB2,PSMB3,PSMB4,PSMB5,PSMB7,PSMC1,PSMC2,PSMC6,PSMD1,PSMD10,PSMD11,PSMD12,PSMD14,PSMD5,PSMD6,PSMD7,PSMD8,PSME1,PSME3,PSME4,RPS27A,RPS6KA5,SKP1,TAB2,TAB3,UBA3,UBA52,UBB,UBE2D1,UBE2D2,UBE2M,UBE2N,UBE2V1
EIF2 Signaling	31.1	0.563	-7.714	AKT3,EIF1,EIF1AX,EIF2A,EIF2AK2,EIF2AK3,EIF2B1,EIF2B3,EIF2S1,EIF2S2,EIF2S3,EIF3A,EIF3E,EIF3F,EIF3H,EIF3J,EIF3L,EIF3M,EIF4A1,EIF4A2,EIF4E,EIF4G2,EIF4G3,EIF5,EIF5B,HNRNPA1,KRAS,MAP2K1,MAPK1,NRAS,PABPC1,PAIP1,PIK3C2A,PIK3CA,PIK3CB,PPP1CB,PPP1CC,RALA,RAP1A,RAP1B,RAP2A,RAP2B,RPL10,RPL10A,RPL11,RPL12,RPL13A,RPL14,RPL15,RPL17,RPL18A,RPL19,RPL21,RPL22,RPL22L1,RPL23,RPL23A,RPL24,RPL26,RPL26L1,RPL27,RPL27A,…
Mitotic Prophase	16.7	0.583	-7.746	ARPP19,BANF1,BLZF1,CCNB1,CCNB2,CDK1,CNEP1R1,GORASP2,H2AC14,H2AC20,H2AC6,H2AZ2,H2BC1,H2BC11,H2BC12,H2BC13,H2BC14,H2BC15,H2BC17,H2BC21,H2BC3,H2BC5,LEMD3,MAPK1,MASTL,NCAPG2,NDC1,NEK7,NUP107,NUP133,NUP153,NUP155,NUP160,NUP205,NUP35,NUP37,NUP42,NUP43,NUP50,NUP54,NUP58,NUP88,NUP98,PLK1,PPP2CA,PPP2CB,RAB1A,RAB2A,RANBP2,RB1,SEC13,SEH1L,SET,SMC2,SMC4,TMPO,TPR,USO1,VRK1,VRK2
HDR through Homologous Recombination (HRR) or Single Strand Annealing (SSA)	14.4	0.536	-7.746	ABRAXAS1,ATM,ATR,BARD1,BLM,BRCA1,BRCA2,BRCC3,BRIP1,CCNA2,CDK2,CHEK1,DNA2,EME1,ERCC4,EXO1,GEN1,H2BC1,H2BC11,H2BC12,H2BC13,H2BC14,H2BC15,H2BC17,H2BC21,H2BC3,H2BC5,MRE11,NBN,PCNA,POLD3,POLE2,POLE3,POLE4,POLK,PPP4R2,RAD1,RAD17,RAD51AP1,RAD51C,RBBP8,RFC1,RFC3,RFC4,RFC5,RHNO1,RMI1,RNF8,RPA1,RPA2,RPA3,RPS27A,SUMO2,TIPIN,TOPBP1,UBA52,UBB,UBE2N,UBE2V2,XRCC2
Regulation of mitotic cell cycle	23.7	0.705	-7.874	ANAPC1,ANAPC10,ANAPC16,ANAPC4,ANAPC5,ANAPC7,AURKA,BTRC,BUB1B,BUB3,CCNA2,CCNB1,CDC14A,CDC16,CDC20,CDC23,CDC26,CDC27,CDK1,CDK2,CUL1,FBXO5,MAD2L1,NEK2,PLK1,PSMA1,PSMA2,PSMA3,PSMA4,PSMA5,PSMA6,PSMB1,PSMB2,PSMB3,PSMB4,PSMB5,PSMB7,PSMC1,PSMC2,PSMC6,PSMD1,PSMD10,PSMD11,PSMD12,PSMD14,PSMD5,PSMD6,PSMD7,PSMD8,PSME1,PSME3,PSME4,PTTG1,RB1,RPS27A,SKP1,SKP2,UBA52,UBB,UBE2C,UBE2D1,UBE2E1
Nuclear Cytoskeleton Signaling Pathway	5.26	0.329	-8.014	ACTG1,ACTR10,AHCTF1,ATM,BTRC,CAPZA1,CAPZA2,CDH11,CDH2,CDH4,CENPE,CSNK2A1,CSNK2A2,CUL1,DCTN4,DCTN6,DHFR,DYNC1LI1,DYNLL1,ITGA2,ITGA6,ITGAE,ITGB1,KIF11,KIF15,KIF18A,KIF20A,KIF20B,KIF21A,KIF23,KIF27,KIF2A,KIF2C,KIF3A,KIF4A,KIF5B,LYN,NDC1,NFKB1,NUP107,NUP133,NUP153,NUP155,NUP160,NUP205,NUP35,NUP37,NUP42,NUP43,NUP50,NUP54,NUP58,NUP88,NUP98,PPARG,PRKDC,RACGAP1,RBX1,RHOA,SEC13,SEH1L,SKP1,SKP2,TMX4,TOR1A,…
DNA Replication Pre-Initiation	21.2	0.635	-8.124	ANAPC1,ANAPC10,ANAPC16,ANAPC4,ANAPC5,ANAPC7,CDC16,CDC23,CDC26,CDC27,CDC6,GMNN,H2AC14,H2AC20,H2AC6,H2AZ2,H2BC1,H2BC11,H2BC12,H2BC13,H2BC14,H2BC15,H2BC17,H2BC21,H2BC3,H2BC5,KPNA1,KPNA6,MCM6,MCM8,ORC2,ORC3,ORC4,ORC5,PSMA1,PSMA2,PSMA3,PSMA4,PSMA5,PSMA6,PSMB1,PSMB2,PSMB3,PSMB4,PSMB5,PSMB7,PSMC1,PSMC2,PSMC6,PSMD1,PSMD10,PSMD11,PSMD12,PSMD14,PSMD5,PSMD6,PSMD7,PSMD8,PSME1,PSME3,RPS27A,UBA52,UBB,UBE2C,UBE…
Estrogen Receptor Signaling	8.8	0.327	-8.224	AKT3,ARG2,ATF2,ATP5F1A,ATP5F1B,ATP5F1C,ATP5MC1,ATP5PB,CAV1,CCNC,CFL2,CREB1,CREB3L2,CREB5,CTBP2,DDX5,EIF2B1,EIF2B3,EIF4E,GNA13,GNAI1,GNAI3,GNAQ,GNB4,GNG10,GNG12,GNG5,GUCY1B1,HES1,HIF1A,HNRNPD,HSP90AA1,HSP90AB1,HSP90B1,JAK2,KRAS,LEPR,MAP2K1,MAPK1,MCU,MED1,MED10,MED13,MED13L,MED14,MED17,MED21,MED23,MED30,MED31,MED4,MED6,MMP1,MT-ATP6,MT-CYB,MT-ND1,MT-ND2,MT-ND3,MT-ND4,MT-ND4L,MT-ND5,MT-ND6,MYL12A,MYL…
Transcriptional regulation by RUNX1	12.9	0.467	-8.367	ACTL6A,ARID2,BMI1,CBFB,CCNH,CDK7,CSNK2A1,CSNK2A2,ELF1,ELF2,H2AC14,H2AC20,H2AC6,H2AZ2,H2BC1,H2BC11,H2BC12,H2BC13,H2BC14,H2BC15,H2BC17,H2BC21,H2BC3,H2BC5,ITCH,KCTD6,LIFR,MNAT1,OCLN,PBRM1,PCGF5,PHC3,PSMA1,PSMA2,PSMA3,PSMA4,PSMA5,PSMA6,PSMB1,PSMB2,PSMB3,PSMB4,PSMB5,PSMB7,PSMC1,PSMC2,PSMC6,PSMD1,PSMD10,PSMD11,PSMD12,PSMD14,PSMD5,PSMD6,PSMD7,PSMD8,PSME1,PSME3,PSME4,RNF2,RPS27A,RYBP,SMARCA2,SMARCE1,SOCS…
RHO GTPases Activate Formins	16.7	0.525	-8.544	ACTG1,AHCTF1,BUB1,BUB1B,BUB3,CDC20,CDC42,CDCA8,CENPA,CENPC,CENPE,CENPF,CENPI,CENPK,CENPL,CENPN,CENPQ,CENPS/CENPS-CORT,CENPU,CKAP5,CLASP2,DIAPH2,DIAPH3,DYNC1LI1,DYNLL1,ERCC6L,ITGB1,ITGB3BP,KIF18A,KIF2A,KIF2C,KNL1,KNTC1,MAD2L1,MAPRE1,MIS12,NDC80,NSL1,NUF2,NUP107,NUP133,NUP160,NUP37,NUP43,NUP98,PFN2,PLK1,PPP1CC,PPP2CA,PPP2CB,PPP2R5A,PPP2R5C,PPP2R5E,RAC1,RANBP2,RHOA,RPS27,SCAI,SEC13,SEH1L,SGO1,SGO2,S…
Synthesis of DNA	23.7	0.63	-8.66	ANAPC1,ANAPC10,ANAPC16,ANAPC4,ANAPC5,ANAPC7,CCNA2,CCNE1,CCNE2,CDC16,CDC23,CDC26,CDC27,CDC6,CDK2,CUL1,DNA2,GMNN,MCM6,MCM8,ORC2,ORC3,ORC4,ORC5,PCNA,POLA1,POLD3,POLE2,POLE3,POLE4,PRIM1,PRIM2,PSMA1,PSMA2,PSMA3,PSMA4,PSMA5,PSMA6,PSMB1,PSMB2,PSMB3,PSMB4,PSMB5,PSMB7,PSMC1,PSMC2,PSMC6,PSMD1,PSMD10,PSMD11,PSMD12,PSMD14,PSMD5,PSMD6,PSMD7,PSMD8,PSME1,PSME3,PSME4,RBX1,RFC1,RFC3,RFC4,RFC5,RPA1,RPA2,RPA3,RPS27…
Electron transport, ATP synthesis, and heat production by uncoupling proteins	20.9	0.586	-8.66	ATP5F1A,ATP5F1B,ATP5F1C,ATP5MC1,ATP5MC3,ATP5ME,ATP5MF,ATP5MG,ATP5PB,ATP5PD,ATP5PF,ATP5PO,COQ10B,COX11,COX16,COX18,COX20,COX5A,COX5B,COX6A1,COX6C,COX7A2L,COX7B,COX7C,COX8A,CYB5B,CYCS,ETFA,LRPPRC,MT-ATP6,MT-ATP8,MT-CO1,MT-CO2,MT-CO3,MT-CYB,MT-ND1,MT-ND2,MT-ND3,MT-ND4,MT-ND5,MT-ND6,NDUFA12,NDUFA4,NDUFA5,NDUFA6,NDUFA7,NDUFA8,NDUFA9,NDUFAB1,NDUFAF1,NDUFAF2,NDUFAF4,NDUFAF6,NDUFAF7,NDUFB3,NDUFB4,NDUFB5,…
Intra-Golgi and retrograde Golgi-to-ER traffic	7.75	0.369	-8.66	ACTR10,ARCN1,ARF4,ARFGAP3,ARL1,BICD2,CAPZA1,CAPZA2,CENPE,COG2,COG3,COG6,COPB1,COPB2,COPZ1,CYTH3,DCTN4,DCTN6,DYNC1LI1,DYNLL1,GALNT1,GCC2,GOLGA5,GOLIM4,KDELR2,KDELR3,KIF11,KIF15,KIF18A,KIF20A,KIF20B,KIF21A,KIF23,KIF27,KIF2A,KIF2C,KIF3A,KIF4A,KIF5B,MAN1A1,MAN1A2,MAN2A1,NAA30,NAA35,NAPG,NSF,PAFAH1B2,RAB18,RAB1A,RAB30,RAB33B,RAB3GAP1,RAB3GAP2,RAB6A,RAB9A,RAB9B,RACGAP1,RINT1,SCOC,SEC22B,SNAP29,STX18,TM…
Cohesin Chromatin Regulation Pathway	10.3	0.381	-8.701	ANAPC1,ANAPC10,ANAPC13,ANAPC4,ANAPC5,ANAPC7,ATM,ATR,ATRX,BUB1,CBX1,CBX3,CBX5,CCNB1,CCNB2,CCNC,CDC16,CDC23,CDC26,CDC27,CDCA8,CDK1,CDK19,CHEK1,CTCF,DDX5,ESCO1,ESCO2,FAT1,FAT3,H2AC14,H2AC20,H2AC21,H2AC6,H2AZ1,H2AZ2,H2BC1,H2BC11,H2BC12,H2BC13,H2BC14,H2BC15,H2BC17,H2BC21,H2BC3,H2BC5,KNL1,MED1,MED10,MED13,MED13L,MED14,MED17,MED21,MED23,MED30,MED31,MED4,MED6,MED7,NCAPG,NCAPG2,NCAPH,NIPBL,PCDH18,PCDH9,PD…
RNA Polymerase II Transcription	16.7	0.514	-8.718	AFF4,CCNH,CCNK,CCNT1,CCNT2,CDC40,CDC73,CDK7,CHTOP,CPSF2,CPSF3,CPSF6,CSTF1,CSTF2,CSTF3,CTR9,EAF2,ELOC,FYTTD1,GTF2A1,GTF2A2,GTF2B,GTF2F2,GTF2H1,GTF2H2,GTF2H3,GTF2H5,LEO1,LSM10,MAGOH,MAGOHB,MLLT3,MNAT1,NCBP1,NCBP2,NUDT21,PAPOLA,PCF11,POLR2B,POLR2C,POLR2I,POLR2K,RBM8A,RNGTT,SARNP,SLBP,SLU7,SNRPB,SNRPD3,SNRPE,SNRPF,SNRPG,SRRM1,SRSF1,SRSF11,SRSF2,SRSF3,SRSF5,SRSF6,SRSF7,SSRP1,SUPT16H,SUPT4H1,TAF13,TAF2…
Eukaryotic Translation Termination	37.2	0.819	-8.775	ETF1,GSPT1,N6AMT1,RPL10,RPL10A,RPL11,RPL12,RPL13A,RPL14,RPL15,RPL17,RPL18A,RPL19,RPL21,RPL22,RPL22L1,RPL23,RPL23A,RPL24,RPL26,RPL26L1,RPL27,RPL27A,RPL28,RPL29,RPL30,RPL31,RPL32,RPL34,RPL35,RPL35A,RPL36A,RPL37,RPL37A,RPL38,RPL39,RPL4,RPL41,RPL5,RPL6,RPL7,RPL7A,RPL8,RPL9,RPLP0,RPLP2,RPS10,RPS11,RPS12,RPS13,RPS14,RPS15,RPS15A,RPS16,RPS17,RPS18,RPS19,RPS2,RPS20,RPS21,RPS23,RPS24,RPS25,RPS26,RPS27,RPS…
Eukaryotic Translation Elongation	36.6	0.811	-8.775	EEF1A1,EEF1B2,EEF1G,RPL10,RPL10A,RPL11,RPL12,RPL13A,RPL14,RPL15,RPL17,RPL18A,RPL19,RPL21,RPL22,RPL22L1,RPL23,RPL23A,RPL24,RPL26,RPL26L1,RPL27,RPL27A,RPL28,RPL29,RPL30,RPL31,RPL32,RPL34,RPL35,RPL35A,RPL36A,RPL37,RPL37A,RPL38,RPL39,RPL4,RPL41,RPL5,RPL6,RPL7,RPL7A,RPL8,RPL9,RPLP0,RPLP2,RPS10,RPS11,RPS12,RPS13,RPS14,RPS15,RPS15A,RPS16,RPS17,RPS18,RPS19,RPS2,RPS20,RPS21,RPS23,RPS24,RPS25,RPS26,RPS27,R…
TCF dependent signaling in response to WNT	9.4	0.392	-8.832	APC,BTRC,CAV1,CBY1,CDC73,CSNK1A1,CSNK2A1,CSNK2A2,CUL3,CXXC4,DKK1,FZD4,FZD6,H2AC14,H2AC20,H2AC6,H2AZ2,H2BC1,H2BC11,H2BC12,H2BC13,H2BC14,H2BC15,H2BC17,H2BC21,H2BC3,H2BC5,HDAC1,KLHL12,LEO1,LGR4,PPP2CA,PPP2CB,PPP2R5A,PPP2R5C,PPP2R5E,PSMA1,PSMA2,PSMA3,PSMA4,PSMA5,PSMA6,PSMB1,PSMB2,PSMB3,PSMB4,PSMB5,PSMB7,PSMC1,PSMC2,PSMC6,PSMD1,PSMD10,PSMD11,PSMD12,PSMD14,PSMD5,PSMD6,PSMD7,PSMD8,PSME1,PSME3,PSME4,PYGO…
Response of EIF2AK4 (GCN2) to amino acid deficiency	36.6	0.786	-9	ASNS,ATF2,CEBPG,EIF2S1,EIF2S2,EIF2S3,IMPACT,RPL10,RPL10A,RPL11,RPL12,RPL13A,RPL14,RPL15,RPL17,RPL18A,RPL19,RPL21,RPL22,RPL22L1,RPL23,RPL23A,RPL24,RPL26,RPL26L1,RPL27,RPL27A,RPL28,RPL29,RPL30,RPL31,RPL32,RPL34,RPL35,RPL35A,RPL36A,RPL37,RPL37A,RPL38,RPL39,RPL4,RPL41,RPL5,RPL6,RPL7,RPL7A,RPL8,RPL9,RPLP0,RPLP2,RPS10,RPS11,RPS12,RPS13,RPS14,RPS15,RPS15A,RPS16,RPS17,RPS18,RPS19,RPS2,RPS20,RPS21,RPS23,R…
Selenoamino acid metabolism	35.6	0.766	-9.055	AHCY,CTH,HNMT,PAPSS1,PAPSS2,PSTK,RPL10,RPL10A,RPL11,RPL12,RPL13A,RPL14,RPL15,RPL17,RPL18A,RPL19,RPL21,RPL22,RPL22L1,RPL23,RPL23A,RPL24,RPL26,RPL26L1,RPL27,RPL27A,RPL28,RPL29,RPL30,RPL31,RPL32,RPL34,RPL35,RPL35A,RPL36A,RPL37,RPL37A,RPL38,RPL39,RPL4,RPL41,RPL5,RPL6,RPL7,RPL7A,RPL8,RPL9,RPLP0,RPLP2,RPS10,RPS11,RPS12,RPS13,RPS14,RPS15,RPS15A,RPS16,RPS17,RPS18,RPS19,RPS2,RPS20,RPS21,RPS23,RPS24,RPS25,…
Cilium Assembly	11.4	0.412	-9.055	AHI1,ALMS1,ARF4,ARL13B,ARL6,ASAP1,BBIP1,BBS10,BBS12,BBS2,BBS7,CCP110,CCT2,CCT3,CCT4,CCT5,CCT6A,CCT7,CCT8,CDK1,CENPJ,CEP135,CEP152,CEP162,CEP290,CEP57,CEP70,CEP76,CEP78,CEP83,CEP97,CETN2,CKAP5,CLUAP1,DYNLL1,DYNLT2B,EXOC1,EXOC5,EXOC8,HAUS1,HAUS2,HAUS3,HAUS4,HAUS6,HSP90AA1,IFT25,IFT46,IFT52,IFT56,IFT57,IFT70A,IFT74,IFT80,IFT81,IFT88,IQCB1,KIF3A,LZTFL1,MAPRE1,MKKS,NEDD1,NEK2,PCM1,PKD2,PLK1,PLK4,RAB11…
Nonsense-Mediated Decay (NMD)	37	0.752	-9.381	DCP1A,ETF1,GSPT1,MAGOH,MAGOHB,NCBP1,NCBP2,PABPC1,PNRC2,PPP2CA,PPP2R2A,RBM8A,RPL10,RPL10A,RPL11,RPL12,RPL13A,RPL14,RPL15,RPL17,RPL18A,RPL19,RPL21,RPL22,RPL22L1,RPL23,RPL23A,RPL24,RPL26,RPL26L1,RPL27,RPL27A,RPL28,RPL29,RPL30,RPL31,RPL32,RPL34,RPL35,RPL35A,RPL36A,RPL37,RPL37A,RPL38,RPL39,RPL4,RPL41,RPL5,RPL6,RPL7,RPL7A,RPL8,RPL9,RPLP0,RPLP2,RPS10,RPS11,RPS12,RPS13,RPS14,RPS15,RPS15A,RPS16,RPS17,RPS1…
SRP-dependent cotranslational protein targeting to membrane	42.1	0.798	-9.539	RPL10,RPL10A,RPL11,RPL12,RPL13A,RPL14,RPL15,RPL17,RPL18A,RPL19,RPL21,RPL22,RPL22L1,RPL23,RPL23A,RPL24,RPL26,RPL26L1,RPL27,RPL27A,RPL28,RPL29,RPL30,RPL31,RPL32,RPL34,RPL35,RPL35A,RPL36A,RPL37,RPL37A,RPL38,RPL39,RPL4,RPL41,RPL5,RPL6,RPL7,RPL7A,RPL8,RPL9,RPLP0,RPLP2,RPS10,RPS11,RPS12,RPS13,RPS14,RPS15,RPS15A,RPS16,RPS17,RPS18,RPS19,RPS2,RPS20,RPS21,RPS23,RPS24,RPS25,RPS26,RPS27,RPS27A,RPS27L,RPS29,R…
Histone Modification Signaling Pathway	6.86	0.33	-9.594	ATAD2,ATF2,ATM,ATR,ATRX,BRD7,BRWD1,BUB1,CBX1,CBX3,CBX5,CHD1,CHUK,CSNK2A1,CSNK2A2,EED,ELP3,EZH2,GTF3C4,H1-0,H1-2,H1-4,H2AC20,H2AC21,H2AZ1,H2AZ2,H2BC1,H2BC12,H2BC15,H2BC17,H2BC5,H3-3A/H3-3B,H3C3,H4C11,HAT1,HDAC1,HDAC2,ING1,ING2,ING3,KAT2B,KAT6A,KAT6B,KDM1A,KDM4D,KMT2E,KMT5B,L3MBTL3,MAP2K4,MAPK8,MAPK9,MBTD1,MORC3,MORC4,MORF4L1,MSH6,MSL3,NCAPG2,NCOA3,NFKB1,NSD3,PBRM1,PDGFC,PRDM5,PRKDC,PRMT1,PRMT5,PRM…
Eukaryotic Translation Initiation	41	0.77	-9.695	EIF1AX,EIF2B1,EIF2B3,EIF2S1,EIF2S2,EIF2S3,EIF3A,EIF3E,EIF3F,EIF3H,EIF3J,EIF3L,EIF3M,EIF4A1,EIF4A2,EIF4B,EIF4E,EIF5,EIF5B,PABPC1,RPL10,RPL10A,RPL11,RPL12,RPL13A,RPL14,RPL15,RPL17,RPL18A,RPL19,RPL21,RPL22,RPL22L1,RPL23,RPL23A,RPL24,RPL26,RPL26L1,RPL27,RPL27A,RPL28,RPL29,RPL30,RPL31,RPL32,RPL34,RPL35,RPL35A,RPL36A,RPL37,RPL37A,RPL38,RPL39,RPL4,RPL41,RPL5,RPL6,RPL7,RPL7A,RPL8,RPL9,RPLP0,RPLP2,RPS10,R…
Mitotic G2-G2/M phases	17.3	0.472	-9.695	ALMS1,AURKA,BORA,BTRC,CCNA2,CCNB1,CCNB2,CCNH,CCP110,CDK1,CDK2,CDK7,CENPF,CENPJ,CEP135,CEP152,CEP290,CEP57,CEP70,CEP76,CEP78,CETN2,CKAP5,CUL1,DYNLL1,E2F3,FBXW11,HAUS1,HAUS2,HAUS3,HAUS4,HAUS6,HMMR,HSP90AA1,HSP90AB1,LIN54,LIN9,MAPRE1,MNAT1,MZT1,NEDD1,NEK2,NME7,PCM1,PHLDA1,PLK1,PLK4,PPP1CB,PPP1R12A,PPP2CA,PPP2CB,PPP2R2A,PSMA1,PSMA2,PSMA3,PSMA4,PSMA5,PSMA6,PSMB1,PSMB2,PSMB3,PSMB4,PSMB5,PSMB7,PSMC1,PSM…
Neddylation	14.5	0.42	-9.952	ASB7,ASB8,ASB9,BRCA1,BTBD1,BTRC,CAND1,COMMD10,COMMD2,COMMD3,COMMD6,COMMD8,COPS2,COPS3,COPS4,COPS5,COPS6,COPS8,CUL1,CUL2,CUL3,CUL4A,CUL4B,CUL5,DCAF10,DCAF13,DCAF16,DCAF17,DCAF6,DCAF7,DCUN1D1,DCUN1D4,DCUN1D5,ELOC,ERCC8,FBXL3,FBXL4,FBXO11,FBXO22,FBXO30,FBXW11,FEM1B,FEM1C,HIF1A,KCTD6,KLHL11,KLHL2,KLHL20,KLHL5,LMO7,LRR1,NAE1,NEDD8,NFE2L2,PSMA1,PSMA2,PSMA3,PSMA4,PSMA5,PSMA6,PSMB1,PSMB2,PSMB3,PSMB4,PSMB…
Mitotic Prometaphase	25.7	0.537	-10.44	AHCTF1,ALMS1,BUB1,BUB1B,BUB3,CCNB1,CCNB2,CCP110,CDC20,CDCA8,CDK1,CENPA,CENPC,CENPE,CENPF,CENPI,CENPJ,CENPK,CENPL,CENPN,CENPQ,CENPS/CENPS-CORT,CENPU,CEP135,CEP152,CEP290,CEP57,CEP70,CEP76,CEP78,CETN2,CKAP5,CLASP2,CSNK2A1,CSNK2A2,DYNC1LI1,DYNLL1,EML4,ERCC6L,HAUS1,HAUS2,HAUS3,HAUS4,HAUS6,HSP90AA1,ITGB3BP,KIF18A,KIF2A,KIF2C,KNL1,KNTC1,MAD2L1,MAPRE1,MIS12,MZT1,NCAPG,NCAPH,NDC80,NEDD1,NEK2,NEK7,NME7,NS…
Major pathway of rRNA processing in the nucleolus and cytosol	42.7	0.667	-11.136	BYSL,C1D,DCAF13,DDX21,DDX47,DDX52,DIS3,EBNA1BP2,ERI1,EXOSC1,EXOSC2,EXOSC3,EXOSC8,EXOSC9,FCF1,GNL3,HEATR1,KRR1,LTV1,MPHOSPH10,MPHOSPH6,MTREX,NCL,NIP7,NOL11,NOL9,NOP56,NOP58,PNO1,RIOK1,RIOK2,RIOK3,RPL10,RPL10A,RPL11,RPL12,RPL13A,RPL14,RPL15,RPL17,RPL18A,RPL19,RPL21,RPL22,RPL22L1,RPL23,RPL23A,RPL24,RPL26,RPL26L1,RPL27,RPL27A,RPL28,RPL29,RPL30,RPL31,RPL32,RPL34,RPL35,RPL35A,RPL36A,RPL37,RPL37A,RPL38,…
Deubiquitination	23	0.475	-11.18	ABRAXAS1,ABRAXAS2,ACTL6A,ACTR8,APC,ASXL2,BARD1,BIRC2,BRCA1,BRCC3,CCNA2,CCP110,CDC20,CDK1,CYLD,H2AC1,H2AC12,H2AC14,H2AC20,H2AC21,H2AC6,H2BC1,H2BC11,H2BC12,H2BC13,H2BC14,H2BC15,H2BC17,H2BC18,H2BC21,H2BC3,H2BC5,HIF1A,IDE,INO80D,KAT2B,KDM1B,MAP3K7,MAT2B,MDM2,MYSM1,NEDD8,OGT,POLB,PSMA1,PSMA2,PSMA3,PSMA4,PSMA5,PSMA6,PSMB1,PSMB2,PSMB3,PSMB4,PSMB5,PSMB7,PSMC1,PSMC2,PSMC6,PSMD1,PSMD10,PSMD11,PSMD12,PSMD14…
Protein Ubiquitination Pathway	27.4	0.5	-11.446	AMFR,ANAPC1,ANAPC10,ANAPC4,ANAPC5,B2M,BIRC2,BIRC6,BRCA1,BTRC,CDC20,CDC23,CUL1,CUL2,DNAJA1,DNAJB11,DNAJB14,DNAJB4,DNAJC10,DNAJC15,DNAJC16,DNAJC19,DNAJC2,DNAJC21,DNAJC24,DNAJC25,DNAJC3,DNAJC6,DNAJC9,ELOC,HSP90AA1,HSP90AB1,HSP90B1,HSPA13,HSPA14,HSPA4,HSPA4L,HSPA8,HSPA9,HSPD1,HSPE1,HSPH1,IFT25,MDM2,NEDD4,NEDD4L,PSMA1,PSMA2,PSMA3,PSMA4,PSMA5,PSMA6,PSMB1,PSMB2,PSMB3,PSMB4,PSMB5,PSMB7,PSMC1,PSMC2,PSMC6,…
Neutrophil degranulation	4.49	0.277	-11.489	ACTR10,ACTR2,ADAM10,AGL,ANXA2,ARMC8,ARPC5,ATP11B,ATP6AP2,ATP6V1D,ATP8A1,B2M,B4GALT1,CAND1,CAP1,CAT,CCT2,CCT8,CD44,CD47,CD55,CD58,CDK13,CEP290,CMTM6,COMMD3,COPB1,CPNE1,CPNE3,CREG1,CSTB,CTSC,CYBB,DDX3X,DEGS1,DERA,DNAJC3,DSP,DYNC1LI1,DYNLL1,DYNLT1,EEF1A1,ENPP4,ERP44,FABP5,FAF2,FUCA2,GDI2,GGH,GLA,GLIPR1,GOLGA7,GYG1,HEXB,HMGB1,HPSE,HSP90AA1,HSP90AB1,HSPA8,IDH1,ILF2,IMPDH2,IQGAP1,KCMF1,LAMP2,LAMTOR3,LT…
Mitotic Metaphase and Anaphase	38.9	0.591	-11.79	AHCTF1,ANAPC1,ANAPC10,ANAPC16,ANAPC4,ANAPC5,ANAPC7,BANF1,BUB1,BUB1B,BUB3,CCNB1,CCNB2,CDC16,CDC20,CDC23,CDC26,CDC27,CDCA8,CDK1,CENPA,CENPC,CENPE,CENPF,CENPI,CENPK,CENPL,CENPN,CENPQ,CENPS/CENPS-CORT,CENPU,CHMP2B,CHMP3,CKAP5,CLASP2,DYNC1LI1,DYNLL1,ERCC6L,FBXO5,ITGB3BP,KIF18A,KIF2A,KIF2C,KNL1,KNTC1,LBR,LEMD3,MAD2L1,MAPRE1,MIS12,NDC1,NDC80,NSL1,NUF2,NUP107,NUP133,NUP155,NUP160,NUP205,NUP35,NUP37,NUP43…
Processing of Capped Intron-Containing Pre-mRNA	36.7	0.54	-12.45	AQR,BCAS2,BUD31,CCAR1,CDC40,CDC5L,CHTOP,CPSF2,CPSF3,CPSF6,CRNKL1,CSTF1,CSTF2,CSTF3,CWC15,CWC22,CWC27,DDX42,DDX46,DDX5,DHX15,DHX9,EIF4E,FYTTD1,GCFC2,GTF2F2,HNRNPA1,HNRNPA2B1,HNRNPC,HNRNPD,HNRNPF,HNRNPH1,HNRNPH2,HNRNPK,HNRNPR,HNRNPU,HSPA8,IK,LSM2,LSM3,LSM5,LSM6,LSM8,MAGOH,MAGOHB,METTL14,MFAP1,MTREX,NCBP1,NCBP2,NDC1,NKAP,NUDT21,NUP107,NUP133,NUP153,NUP155,NUP160,NUP205,NUP35,NUP37,NUP42,NUP43,NUP50,…
Class I MHC mediated antigen processing and presentation	20.6	0.413	-12.45	ANAPC1,ANAPC10,ANAPC13,ANAPC4,ANAPC5,ANAPC7,ASB7,ASB8,ASB9,B2M,BLMH,BTBD1,BTRC,CANX,CDC16,CDC20,CDC23,CDC26,CDC27,CHUK,CUL1,CUL2,CUL3,CUL5,CYBB,DCAF1,DZIP3,ELOC,ERAP1,FBXL3,FBXL4,FBXO11,FBXO22,FBXO30,FBXW11,GLMN,HACE1,HECTD1,HECTD2,HERC3,HERC4,HERC5,HERC6,HMGB1,ITCH,KCTD6,KLHL11,KLHL2,KLHL20,KLHL5,LMO7,LNPEP,LRR1,LTN1,MEX3C,MYLIP,NEDD4,NEDD4L,PDIA3,PJA2,PSMA1,PSMA2,PSMA3,PSMA4,PSMA5,PSMA6,PSMB1,P…
RHO GTPase cycle	13	0.349	-12.53	ABCD3,ABI1,ACBD5,ACTG1,ADD3,ANKRD26,ANLN,ARAP2,ARFGAP3,ARHGAP11A,ARHGAP12,ARHGAP18,ARHGAP19,ARHGAP21,ARHGAP24,ARHGAP29,ARHGAP42,ARHGAP5,ARHGDIB,ARHGEF26,ARHGEF28,ARL13B,ARMCX3,BASP1,BLTP3B,BRK1,C1QBP,CAV1,CCDC88A,CCP110,CCT2,CCT6A,CCT7,CDC42,CDC42EP3,CDC42SE2,CEP97,CLTC,COPS2,COPS4,CPNE8,CUL3,CYBB,DBT,DEPDC1B,DIAPH2,DIAPH3,DOCK7,DSP,DST,ECT2,EMC3,ERBIN,FAF2,FAM135A,FAM13A,FAM13B,FAM169A,FAM91A1,F…
Cell Cycle Checkpoints	48.3	0.607	-12.845	ABRAXAS1,AHCTF1,ANAPC1,ANAPC10,ANAPC16,ANAPC4,ANAPC5,ANAPC7,ATM,ATR,BARD1,BLM,BRCA1,BRCC3,BRIP1,BUB1,BUB1B,BUB3,CCNA2,CCNB1,CCNB2,CCNE1,CCNE2,CDC16,CDC20,CDC23,CDC26,CDC27,CDC6,CDC7,CDCA8,CDK1,CDK2,CENPA,CENPC,CENPE,CENPF,CENPI,CENPK,CENPL,CENPN,CENPQ,CENPS/CENPS-CORT,CENPU,CHEK1,CKAP5,CLASP2,DBF4,DNA2,DYNC1LI1,DYNLL1,ERCC6L,EXO1,H2BC1,H2BC11,H2BC12,H2BC13,H2BC14,H2BC15,H2BC17,H2BC21,H2BC3,H2BC5,…
